# Supplementary material for: Transcriptome analysis reveals the key role of overdominant expression of photosynthetic and respiration-related genes in the formation of tobacco(Nicotiana tabacum L.) biomass heterosis
Source: BMC Genomics. 2024 Jun 14;25:598. doi: 10.1186/s12864-024-10507-8 (PMC11177473; doi:10.1186/s12864-024-10507-8)
Supplement: Supplementary file 1 — Supplementary Material 1 [file 12864_2024_10507_MOESM1_ESM.xls]

## Sheet: Sheet1
Gene_id	Gene name	Gene description	FC(V/VG9)	Log2FC(V/VG9)	Pvalue	Padjust	Significant	Regulate	V_1	V_2	V_3	VG9_1	VG9_2	VG9_3	V	VG9
Nitab4.5_0000002g0110		Probable transposase, Ptta/En/Spm, plant	0.049	-4.35523	1.00278e-100	2.51197e-97	yes	down	0.26	0.46	0.26	18.12	14.78	14.61	0.326667	15.8367
Nitab4.5_0000002g0440		Eukaryotic porin/Tom40, Porin domain, Porin, eukaryotic type	0.356	-1.49189	2.71939e-85	4.03678e-82	yes	down	23.96	25.57	23.66	79.79	79.13	79.11	24.3967	79.3433
Nitab4.5_0000003g0240		Calmodulin binding protein-like	0.358	-1.48002	0.00865505	0.0335455	yes	down	0.42	0.25	0.27	0.67	0.74	1.38	0.313333	0.93
Nitab4.5_0000004g0160		Ribonucleoprotein LSM domain, eukaryotic/archaea-type, Like-Sm (LSM) domain, Ribonucleoprotein LSM domain	2.092	1.06455	5.44694e-13	1.69366e-11	yes	up	39.73	31.23	65.53	29.81	48.55	49.63	45.4967	42.6633
Nitab4.5_0000006g0100		Triose phosphate/phosphoenolpyruvate translocator, Drug/metabolite transporter, Triose-phosphate transporter domain	0.457	-1.12881	2.15004e-12	6.19954e-11	yes	down	3.51	3.35	3.18	6.64	8.54	7.47	3.34667	7.55
Nitab4.5_0000006g0300		DNA-binding WRKY	0.305	-1.71388	7.15067e-33	1.35188e-30	yes	down	1.85	2.01	2.46	6.91	6.55	6.32	2.10667	6.59333
Nitab4.5_0000006g0490		Unknown	0.134	-2.89943	0.00203526	0.010009	yes	down	0	0.14	0.03	0.33	0.62	0.44	0.0566667	0.463333
Nitab4.5_0000007g0020		Unknown	4.215	2.07568	3.77138e-09	6.75411e-08	yes	up	55.99	60.37	42.38	38.42	11.83	19.33	52.9133	23.1933
Nitab4.5_0000007g0250		Uncharacterised conserved protein UCP037471, Cytochrome b561/ferric reductase transmembrane	2.054	1.03816	2.93525e-09	5.36457e-08	yes	up	5.58	5.67	5.58	3.39	2.8	2.44	5.61	2.87667
Nitab4.5_0000007g0300		Ribulose bisphosphate carboxylase, large subunit, C-terminal, Ribulose bisphosphate carboxylase, large subunit, ferrodoxin-like N-terminal, Ribulose bisphosphate carboxylase, large subunit, N-terminal, Ribulose bisphosphate carboxylase, large chain, active site	0.285	-1.81192	7.2225e-08	1.04352e-06	yes	down	2.3	4.44	5.02	26.59	14.87	10.29	3.92	17.25
Nitab4.5_0000008g0430		Probable transposase, Ptta/En/Spm, plant	0.035	-4.84659	1.60504e-53	8.46449e-51	yes	down	0.21	0.13	0.32	10.14	7.72	5.88	0.22	7.91333
Nitab4.5_0000008g0670		Serine/threonine-protein kinase, active site, Protein kinase domain, Protein kinase, ATP binding site, Concanavalin A-like lectin/glucanase, subgroup, Protein kinase-like domain, Serine/threonine- / dual specificity protein kinase, catalytic domain, Leucine-rich repeat-containing N-terminal, type 2, Serine-threonine/tyrosine-protein kinase catalytic domain, Leucine-rich repeat, typical subtype, L…	0.159	-2.6515	0.000153712	0.00107612	yes	down	0.08	0.05	0.01	0.32	0.25	0.34	0.0466667	0.303333
Nitab4.5_0000009g0270		Cation efflux protein transmembrane domain, Cation efflux protein, Cation efflux protein cytoplasmic domain	0.455	-1.13589	2.91162e-09	5.32623e-08	yes	down	1.99	1.96	1.73	4.14	4.78	4.18	1.89333	4.36667
Nitab4.5_0000009g0350		Cytochrome P450	0.03	-5.06565	0.00193241	0.00957249	yes	down	0	0	0	0.23	0.33	0.34	0	0.3
Nitab4.5_0000010g0030		Ankyrin repeat-containing domain, Potassium channel, plant-type, Cyclic nucleotide-binding domain, Cyclic nucleotide-binding-like, Ankyrin repeat, RmlC-like jelly roll fold, Ion transport domain, Potassium channel, voltage-dependent, EAG/ELK/ERG	0.058	-4.09914	0.010688	0.0399378	yes	down	0	0.01	0	0.1	0.04	0.09	0.00333333	0.0766667
Nitab4.5_0000011g0020		Nucleic acid-binding, OB-fold, Domain of unknown function DUF223, Replication factor A, C-terminal	0.014	-6.20203	1.21364e-05	0.000111823	yes	down	0	0	0	0.22	0.34	0.53	0	0.363333
Nitab4.5_0000014g0430		Plant lipid transfer protein/Par allergen, Bifunctional inhibitor/plant lipid transfer protein/seed storage helical domain	0.468	-1.09406	3.16308e-14	1.16095e-12	yes	down	48.85	47.54	40.85	135.47	127.97	148.79	45.7467	137.41
Nitab4.5_0000014g0450		Leucine-rich repeat, Leucine-rich repeat-containing N-terminal, type 2, Leucine rich repeat 4, Leucine-rich repeat, typical subtype	0.447	-1.16305	6.52239e-08	9.47851e-07	yes	down	0.96	0.76	0.71	2.05	1.89	1.6	0.81	1.84667
Nitab4.5_0000015g0290		Major facilitator superfamily domain, general substrate transporter, Major facilitator superfamily domain, General substrate transporter	0.022	-5.5205	0.000299219	0.00191944	yes	down	0	0	0	0.43	0.24	0.38	0	0.35
Nitab4.5_0000016g0070		Unknown	2.05	1.03589	0.00904466	0.0347365	yes	up	1.23	1.3	1.55	0.69	1	0.58	1.36	0.756667
Nitab4.5_0000016g0460		Cytochrome P450, Cytochrome P450, conserved site, Cytochrome P450, E-class, group I	0.445	-1.16813	4.33334e-13	1.36972e-11	yes	down	1.56	1.75	2.17	4.21	3.99	4.37	1.82667	4.19
Nitab4.5_0000017g0110		Unknown	0.494	-1.01686	1.12833e-05	0.000104515	yes	down	211.83	182.75	183.9	575.56	411.5	320.35	192.827	435.803
Nitab4.5_0000017g0170		Unknown	2.065	1.04586	0.000627184	0.00366971	yes	up	2.17	2.19	2.03	1.83	0.77	0.63	2.13	1.07667
Nitab4.5_0000019g0080		X8	2.239	1.16289	4.07116e-07	5.11351e-06	yes	up	7.95	7.37	7.65	4.35	4.54	1.95	7.65667	3.61333
Nitab4.5_0000019g0400		DOMON domain, Uncharacterised conserved protein UCP037471, Cytochrome b561/ferric reductase transmembrane, Cytochrome b561, eukaryote	0.398	-1.33093	2.87501e-35	6.3606e-33	yes	down	7.91	8.71	8.05	24.19	18.43	22.32	8.22333	21.6467
Nitab4.5_0000020g0020		Armadillo-type fold, Pre-rRNA-processing protein IPI1/Testis-expressed sequence 10 protein, Armadillo-like helical	3.032	1.60039	0.00832511	0.0324677	yes	up	7.68	5.32	7.72	2.12	3.6	3.77	6.90667	3.16333
Nitab4.5_0000020g0190		Late embryogenesis abundant protein, LEA-14	0.03	-5.07062	1.34767e-07	1.85172e-06	yes	down	0.13	0.06	0	2.74	3.02	2.07	0.0633333	2.61
Nitab4.5_0000021g0060		Heavy metal-associated domain, HMA	2.174	1.12066	0.000351121	0.00221137	yes	up	3.43	3.4	4.11	1.98	2.67	0.75	3.64667	1.8
Nitab4.5_0000021g0390		Serine/threonine- / dual specificity protein kinase, catalytic domain, Protein kinase-like domain, Serine/threonine-protein kinase, active site, Protein kinase domain, Armadillo-type fold, Armadillo-like helical, Protein kinase, ATP binding site	2.098	1.06923	1.32992e-06	1.49939e-05	yes	up	0.98	1.26	1.33	0.68	0.62	0.45	1.19	0.583333
Nitab4.5_0000021g0570		Cellulose synthase, Zinc finger, RING/FYVE/PHD-type	2.605	1.38131	0.000759162	0.00432573	yes	up	1.13	0.99	1.18	0.54	0.25	0.53	1.1	0.44
Nitab4.5_0000022g0300		Protein kinase domain, Serine/threonine-protein kinase, active site, Protein kinase-like domain, Mitogen-activated protein (MAP) kinase, p38, Mitogen-activated protein (MAP) kinase, conserved site, Serine/threonine- / dual specificity protein kinase, catalytic domain, Protein kinase, ATP binding site	0.475	-1.07384	2.55231e-17	1.33896e-15	yes	down	9.17	10.53	11.06	21.6	17.36	25.79	10.2533	21.5833
Nitab4.5_0000022g0430		Sodium/calcium exchanger membrane region	3.549	1.82734	0.000614023	0.00360481	yes	up	0.96	0.49	0.78	0.11	0.36	0.21	0.743333	0.226667
Nitab4.5_0000023g0270		Zinc finger, FYVE/PHD-type, Bromo adjacent homology (BAH) domain, Zinc finger, PHD-type, Origin recognition complex, subunit 1, Zinc finger, PHD-type, conserved site, Zinc finger, RING/FYVE/PHD-type, AAA+ ATPase domain, Zinc finger, PHD-finger, P-loop containing nucleoside triphosphate hydrolase, ATPase, AAA-type, core	2.04	1.02845	0.000116037	0.00083737	yes	up	1.36	1.14	1.02	0.62	0.74	0.42	1.17333	0.593333
Nitab4.5_0000024g0300		Protein kinase domain, Leucine-rich repeat-containing N-terminal, type 2, Protein kinase-like domain, Leucine-rich repeat	0.485	-1.04402	0.000147781	0.00103932	yes	down	0.72	0.82	0.53	1.4	1.62	1.36	0.69	1.46
Nitab4.5_0000025g0180		Protein of unknown function DUF599	24.506	4.61509	0.00149749	0.00770468	yes	up	0.52	0.3	0.58	0	0	0.06	0.466667	0.02
Nitab4.5_0000025g0210		Protein-L-isoaspartate(D-aspartate) O-methyltransferase	4.911	2.29603	0.00171922	0.00868168	yes	up	1.38	0.84	0.79	0.28	0.2	0.21	1.00333	0.23
Nitab4.5_0000026g0160		Unknown	0.005	-7.68021	2.60157e-13	8.47043e-12	yes	down	0	0.04	0	2.99	2.93	2.39	0.0133333	2.77
Nitab4.5_0000027g0100		Rossmann-like alpha/beta/alpha sandwich fold, UspA	2.698	1.43204	0.00320643	0.0146873	yes	up	2.03	1.76	1.49	1.16	0.63	0.38	1.76	0.723333
Nitab4.5_0000027g0190		Cytochrome P450, conserved site, Cytochrome P450, Cytochrome P450, E-class, group I	0.483	-1.04897	5.41409e-07	6.63802e-06	yes	down	2.2	1.46	1.48	4.04	3.58	3.42	1.71333	3.68
Nitab4.5_0000027g0210		ACT domain	0.455	-1.13565	1.3951e-08	2.28506e-07	yes	down	1.59	1.8	1.6	3.98	3.74	3.85	1.66333	3.85667
Nitab4.5_0000027g0500		Unknown	2.844	1.50772	9.54953e-05	0.000705651	yes	up	1.77	3.13	4.57	2.57	0.63	0.67	3.15667	1.29
Nitab4.5_0000028g0050		AUX/IAA protein, Aux/IAA-ARF-dimerisation	0.307	-1.70346	0.0011772	0.00628007	yes	down	0.37	0.94	0.9	3	2.28	3.05	0.736667	2.77667
Nitab4.5_0000028g0180		Cupredoxin, Plastocyanin-like, Blue (type 1) copper domain	0.357	-1.48606	3.35435e-10	6.96593e-09	yes	down	2.47	3.09	2.58	9.65	6.41	9.01	2.71333	8.35667
Nitab4.5_0000028g0320		Tetratricopeptide repeat-containing domain, Tetratricopeptide-like helical	0.165	-2.60188	3.76096e-12	1.04639e-10	yes	down	0.42	0.4	0.43	2.7	2.63	1.98	0.416667	2.43667
Nitab4.5_0000028g0410		LisH dimerisation motif, SRP40, C-terminal	0.006	-7.28059	1.97917e-32	3.63878e-30	yes	down	0.12	0.06	0	11.97	10.27	9	0.06	10.4133
Nitab4.5_0000030g0030		Unknown	15.398	3.94464	6.42546e-19	3.9378e-17	yes	up	1.31	1.41	1.19	0.05	0.14	0.14	1.30333	0.11
Nitab4.5_0000031g0190		Ribosomal protein L23/L15e core domain, Cytochrome c-type biogenesis protein CcmC, Ribosomal protein L25/L23, Cytochrome c assembly protein, Nucleotide-binding, alpha-beta plait	0.082	-3.60251	0.0121333	0.0443504	yes	down	0.04	0.02	0	0.75	0.27	0.11	0.02	0.376667
Nitab4.5_0000031g0400		Glycoside hydrolase, catalytic domain, Glycoside hydrolase, family 1, active site, Glycoside hydrolase, family 1, Glycoside hydrolase, superfamily	17.04	4.09082	0.0013386	0.00700956	yes	up	0.34	0.31	0.17	0	0.05	0	0.273333	0.0166667
Nitab4.5_0000032g0470		Extensin domain	2.907	1.53969	6.34277e-06	6.19139e-05	yes	up	35.66	35.18	33.86	14.43	15.44	6.88	34.9	12.25
Nitab4.5_0000033g0360		Uncharacterised protein family UPF0497, trans-membrane plant	3.227	1.69011	5.87359e-39	1.56942e-36	yes	up	59.24	58.5	56.04	19.54	25.19	15.66	57.9267	20.13
Nitab4.5_0000033g0400		Unknown	13.205	3.72302	0.000105583	0.000771518	yes	up	1.53	0.74	2.68	0.11	0.21	0.11	1.65	0.143333
Nitab4.5_0000036g0240		Leucine zipper, homeobox-associated, Homeodomain-like, Homeobox domain, Homeobox, conserved site	0.497	-1.00933	0.000393373	0.00243722	yes	down	1.98	1.53	1.68	4.58	3.11	3.8	1.73	3.83
Nitab4.5_0000036g0330		Aspartic peptidase domain, Aspartic peptidase	2.383	1.25283	0.00866896	0.0335832	yes	up	0.66	0.71	0.7	0.33	0.3	0.39	0.69	0.34
Nitab4.5_0000036g0500		EF-hand domain pair, EF-hand domain, EF-Hand 1, calcium-binding site	2.152	1.10571	1.68994e-14	6.42624e-13	yes	up	65.17	75.64	68.41	53	42.56	33.41	69.74	42.99
Nitab4.5_0000037g0210		Cytochrome P450, E-class, group I, Cytochrome P450	0.418	-1.25886	1.73431e-34	3.65847e-32	yes	down	8.44	8.8	9.9	21.7	21.85	24.19	9.04667	22.58
Nitab4.5_0000037g0340		Systemic acquired resistance protein SAR	0.369	-1.43667	7.57261e-34	1.51755e-31	yes	down	49.05	56.06	58.14	168.87	136	201.41	54.4167	168.76
Nitab4.5_0000037g0360		Systemic acquired resistance protein SAR	2.251	1.17087	6.39849e-43	2.15506e-40	yes	up	1321.93	1291.17	1278.39	615.75	494.53	666.06	1297.16	592.113
Nitab4.5_0000038g0180		Plant peroxidase, Peroxidase, active site, Haem peroxidase, plant/fungal/bacterial, Peroxidases heam-ligand binding site, Haem peroxidase	4.815	2.26768	0.00026735	0.00174489	yes	up	1.92	1.8	0.9	0.12	0.76	0.18	1.54	0.353333
Nitab4.5_0000039g0190		Unknown	5.481	2.45452	0.0133448	0.0479522	yes	up	1.18	1.06	0.77	0.27	0.13	0.26	1.00333	0.22
Nitab4.5_0000040g0110		NAC domain	0.254	-1.9787	6.88662e-12	1.83765e-10	yes	down	1.04	0.94	1.23	5.33	2.74	5.44	1.07	4.50333
Nitab4.5_0000040g0410		Unknown	2.58	1.3671	0.00583297	0.0241716	yes	up	1.32	1.89	1.52	0.74	0.45	0.85	1.57667	0.68
Nitab4.5_0000041g0230		Unknown	2.306	1.2054	0.00814664	0.0319114	yes	up	5.26	5.34	5.6	3.72	1.82	3.73	5.4	3.09
Nitab4.5_0000041g0330		Unknown	2.127	1.08864	0.00299004	0.0138657	yes	up	0.68	0.65	0.59	0.29	0.39	0.23	0.64	0.303333
Nitab4.5_0000041g0370		Alpha/beta hydrolase fold-3	0.329	-1.60585	1.48441e-05	0.000133727	yes	down	0.59	0.83	0.51	2.18	1.65	2.47	0.643333	2.1
Nitab4.5_0000043g0250		Copper amine oxidase, N-terminal, Copper amine oxidase, N2/N3-terminal, Copper amine oxidase, N2-terminal, Copper amine oxidase, N3-terminal, Copper amine oxidase, C-terminal, Copper amine oxidase	0.337	-1.56775	1.74977e-18	1.01786e-16	yes	down	1.05	1.1	1.32	3.26	3.25	4.17	1.15667	3.56
Nitab4.5_0000044g0100		DNA-binding domain, AP2/ERF domain	0.038	-4.72142	3.37183e-06	3.49259e-05	yes	down	0	0.19	0	3.09	1.81	1.38	0.0633333	2.09333
Nitab4.5_0000044g0240		Phosphate permease, Major facilitator superfamily domain, general substrate transporter, Major facilitator superfamily domain, General substrate transporter	0.47	-1.08898	5.58615e-27	6.9532e-25	yes	down	6.18	5.9	6.39	13.86	14.37	12.49	6.15667	13.5733
Nitab4.5_0000044g0510		Kinesin, motor domain, Kinesin-like protein, P-loop containing nucleoside triphosphate hydrolase	2.239	1.16278	0.0109451	0.040724	yes	up	0.59	0.5	0.41	0.23	0.33	0.13	0.5	0.23
Nitab4.5_0000046g0020		DNA-binding WRKY	0.365	-1.4536	1.73716e-48	7.25266e-46	yes	down	10.34	9.83	10.62	33.52	24.85	29.38	10.2633	29.25
Nitab4.5_0000047g0140		DNA-binding WRKY	0.254	-1.9743	5.94493e-35	1.28104e-32	yes	down	1.62	1.6	1.77	7.32	5.65	7.19	1.66333	6.72
Nitab4.5_0000048g0080		DNA-binding WRKY	0.304	-1.71915	3.7074e-34	7.62014e-32	yes	down	5.17	8.08	6.71	14.98	17.7	20.71	6.65333	17.7967
Nitab4.5_0000051g0220		Unknown	0.423	-1.24166	0.00162993	0.00829395	yes	down	1.29	1.85	1.38	4.37	3.79	4.28	1.50667	4.14667
Nitab4.5_0000051g0340		Probable transposase, Ptta/En/Spm, plant	0.001	-9.7362	2.70791e-16	1.25909e-14	yes	down	0	0	0.08	13.14	16.78	13.68	0.0266667	14.5333
Nitab4.5_0000057g0040		Leucine-rich repeat, Concanavalin A-like lectin/glucanase, subgroup, Protein kinase-like domain, Serine/threonine- / dual specificity protein kinase, catalytic domain, Protein kinase domain, Serine/threonine-protein kinase, active site, Leucine-rich repeat-containing N-terminal, type 2, Protein kinase, ATP binding site, Leucine-rich repeat, typical subtype	0.207	-2.2722	0.00569125	0.0236913	yes	down	0.03	0.04	0.01	0.13	0.17	0.13	0.0266667	0.143333
Nitab4.5_0000057g0100		Serine-threonine/tyrosine-protein kinase catalytic domain, Concanavalin A-like lectin/glucanase, subgroup, Serine/threonine- / dual specificity protein kinase, catalytic domain, Serine/threonine-protein kinase, active site, Protein kinase, ATP binding site, Protein kinase-like domain, Protein kinase domain	0.243	-2.04181	0.000528575	0.00316246	yes	down	0.16	0.12	0.06	0.47	0.54	0.5	0.113333	0.503333
Nitab4.5_0000057g0330		Unknown	0.411	-1.28123	0.000264243	0.00172743	yes	down	2.5	3.03	2.19	9.77	6.56	6.77	2.57333	7.7
Nitab4.5_0000059g0230		Pyruvate/Phosphoenolpyruvate kinase-like domain, PEP-utilising enzyme, mobile domain, ATP-grasp fold, subdomain 2, ATP-grasp fold, subdomain 1, Pyruvate, phosphate dikinase, PEP-utilising enzyme, active site, PEP-utilising enzyme, conserved site, PEP-utilising enzyme, C-terminal, Pyruvate phosphate dikinase, PEP/pyruvate-binding	0.217	-2.20198	6.41941e-21	4.64422e-19	yes	down	0.46	0.45	0.45	2.69	1.89	1.84	0.453333	2.14
Nitab4.5_0000059g0330		Unknown	2.603	1.38019	7.73453e-06	7.40386e-05	yes	up	6.86	8.18	9.4	2.28	4.8	3.93	8.14667	3.67
Nitab4.5_0000061g0070		Vacuolar protein sorting-associated protein 62	0.485	-1.04259	2.44093e-09	4.50841e-08	yes	down	2.18	2.85	2.67	5.63	6.13	4.85	2.56667	5.53667
Nitab4.5_0000063g0110		Heavy metal-associated domain, HMA	0.494	-1.01675	2.37039e-14	8.90397e-13	yes	down	11.65	15.04	12.55	22.58	20.3	28.98	13.08	23.9533
Nitab4.5_0000063g0140		Major facilitator superfamily domain, general substrate transporter, Major facilitator superfamily, Nodulin-like	0.479	-1.06298	1.79778e-07	2.41876e-06	yes	down	1.55	1.62	1.9	3.59	3.54	3.93	1.69	3.68667
Nitab4.5_0000066g0190		Major facilitator superfamily domain, Sugar/inositol transporter, Sugar transporter, conserved site, General substrate transporter, Major facilitator superfamily domain, general substrate transporter	0.466	-1.10041	4.7969e-11	1.12829e-09	yes	down	2.41	2.18	2.33	5.6	5.05	4.95	2.30667	5.2
Nitab4.5_0000068g0290		NB-ARC, Leucine-rich repeat, Disease resistance protein, P-loop containing nucleoside triphosphate hydrolase	0.404	-1.30692	2.20877e-13	7.26232e-12	yes	down	1.61	1.45	1.26	4.57	3.21	3.26	1.44	3.68
Nitab4.5_0000070g0090		Protein of unknown function DUF1635	8.81	3.13921	0.000672792	0.00390183	yes	up	1.07	0.61	0.93	0	0.06	0.26	0.87	0.106667
Nitab4.5_0000070g0130		Translation protein, beta-barrel domain, Translation initiation factor 2, gamma subunit, C-terminal, Elongation factor, GTP-binding domain, Translation elongation factor EF1A/initiation factor IF2gamma, C-terminal, Translation elongation factor EFTu/EF1A, domain 2, P-loop containing nucleoside triphosphate hydrolase	0.482	-1.05146	1.13083e-06	1.29496e-05	yes	down	1.84	1.96	1.84	2.85	4.27	3.81	1.88	3.64333
Nitab4.5_0000070g0170		Histone H2B, Histone core, Histone-fold	4.323	2.11219	1.57335e-09	3.00428e-08	yes	up	12.2	12.96	13.22	3.53	4.2	4.05	12.7933	3.92667
Nitab4.5_0000070g0210		TATA box binding protein associated factor (TAF), Histone core, Histone H4, conserved site, Histone H4, Histone-fold	2.411	1.26985	7.29942e-36	1.66228e-33	yes	up	63.98	59.84	66.57	29.32	29.68	30.7	63.4633	29.9
Nitab4.5_0000070g0220		Isopenicillin N synthase-like, Non-haem dioxygenase N-terminal domain, Oxoglutarate/iron-dependent dioxygenase	0.018	-5.77859	3.82677e-10	7.89789e-09	yes	down	0	0	0.09	1.83	1.98	1	0.03	1.60333
Nitab4.5_0000070g0270		Unknown	2.326	1.21774	0.00251674	0.0119742	yes	up	9.1	7.89	8.28	3.99	3.36	7.15	8.42333	4.83333
Nitab4.5_0000070g0300		Eukaryotic translation initiation factor 3 subunit C, N-terminal domain	2.55	1.35077	4.27129e-31	7.25396e-29	yes	up	9.53	9.89	9.48	4.54	3.47	3.7	9.63333	3.90333
Nitab4.5_0000072g0590		Pectinesterase inhibitor domain	0.313	-1.67612	7.28566e-14	2.55253e-12	yes	down	5.44	4.08	5.39	22.8	15.14	17.92	4.97	18.62
Nitab4.5_0000073g0270		CO/COL/TOC1, conserved site, Tify	0.46	-1.11963	0.000711714	0.00409555	yes	down	1.68	1.22	2.14	4.35	3.48	4.25	1.68	4.02667
Nitab4.5_0000073g0340		RNA recognition motif domain, Nucleotide-binding, alpha-beta plait	0.313	-1.67643	1.80573e-67	1.57334e-64	yes	down	6.79	6.28	6.58	22.46	22.19	20.88	6.55	21.8433
Nitab4.5_0000074g0100		Unknown	0.35	-1.51425	0.0115805	0.0426959	yes	down	0.83	0.21	1	2.05	2.12	1.44	0.68	1.87
Nitab4.5_0000076g0060		FAD-binding, type 2, subdomain 1, CO dehydrogenase flavoprotein-like, FAD-binding, subdomain 2, FAD-binding, type 2, Berberine/berberine-like, FAD linked oxidase, N-terminal	0.455	-1.13592	1.22014e-43	4.28975e-41	yes	down	20.22	21.16	20.87	43.65	47.93	50.61	20.75	47.3967
Nitab4.5_0000083g0160		Zinc finger protein 706	2.142	1.09864	3.14452e-15	1.28342e-13	yes	up	171.86	214.12	189.45	140.43	127.22	159.71	191.81	142.453
Nitab4.5_0000084g0050		Mono-/di-acylglycerol lipase, N-terminal, Lipase, class 3	2.45	1.29276	1.85233e-09	3.50195e-08	yes	up	3	3.27	2.97	1.31	1.13	1.49	3.08	1.31
Nitab4.5_0000084g0100		Unknown	2.112	1.07886	0.000187011	0.00127516	yes	up	6.3	5.71	5.79	3.72	3.51	2.44	5.93333	3.22333
Nitab4.5_0000084g0270		Sec-independent protein translocase protein TatA/E, Sec-independent protein translocase protein TatA/B/E	2.668	1.41576	1.87319e-60	1.25129e-57	yes	up	67.34	70.64	67.65	24.54	29.47	27.96	68.5433	27.3233
Nitab4.5_0000085g0320		Homocysteine S-methyltransferase	6.171	2.62558	6.79122e-27	8.40099e-25	yes	up	5.46	5.32	5.95	1.09	1.23	0.91	5.57667	1.07667
Nitab4.5_0000086g0110		CDT1 Geminin-binding domain-like	17.078	4.09408	0.00815437	0.0319268	yes	up	0.2	0.11	0.18	0	0.03	0	0.163333	0.01
Nitab4.5_0000087g0150		Unknown	17.226	4.10654	0.0114084	0.042174	yes	up	8.02	0.75	5.43	2.42	0	0	4.73333	0.806667
Nitab4.5_0000087g0210		Ribosomal protein S30	2.046	1.03301	2.62402e-05	0.000223435	yes	up	530.45	477.48	404.94	452.95	396	536.85	470.957	461.933
Nitab4.5_0000090g0090		Protein of unknown function DUF4228, plant	2.161	1.11191	0.0101984	0.038395	yes	up	5.71	6.28	8.4	1.55	4.9	5.42	6.79667	3.95667
Nitab4.5_0000091g0420		Oxoglutarate/iron-dependent dioxygenase, Isopenicillin N synthase-like	0.461	-1.11652	1.80783e-28	2.50719e-26	yes	down	11.63	10.35	10.74	24	25.84	24.61	10.9067	24.8167
Nitab4.5_0000098g0280		Exoribonuclease, phosphorolytic domain 2, Polyribonucleotide nucleotidyltransferase, RNA-binding domain, Ribosomal protein S5 domain 2-type fold, Polyribonucleotide nucleotidyltransferase, PNPase/RNase PH domain	2.551	1.35101	1.6616e-07	2.25142e-06	yes	up	4.62	4.73	7.01	3.08	1.7	2.41	5.45333	2.39667
Nitab4.5_0000099g0060		Protein kinase-like domain, Serine/threonine- / dual specificity protein kinase, catalytic domain, Serine/threonine-protein kinase, active site, Serine-threonine/tyrosine-protein kinase catalytic domain, Protein kinase domain, Concanavalin A-like lectin/glucanase, subgroup, Protein kinase, ATP binding site	0.464	-1.10666	0.000458269	0.00278126	yes	down	0.8	1.37	1.42	3.13	2.75	2.37	1.19667	2.75
Nitab4.5_0000099g0090		Peroxidase, active site, Plant peroxidase, Peroxidases heam-ligand binding site, Haem peroxidase, plant/fungal/bacterial, Haem peroxidase	0.455	-1.13593	8.19242e-23	7.41201e-21	yes	down	11.59	10.65	11.85	30.07	22.8	26.92	11.3633	26.5967
Nitab4.5_0000100g0010		Protein of unknown function DUF858, methyltransferase-like	0.444	-1.16991	1.86515e-23	1.77145e-21	yes	down	7.06	6.98	7.57	17.45	16.61	17.41	7.20333	17.1567
Nitab4.5_0000101g0040		FAS1 domain	2.194	1.1337	0.00261217	0.0123666	yes	up	1.37	1.89	2.91	0.8	1.29	0.89	2.05667	0.993333
Nitab4.5_0000101g0230		RmlC-like jelly roll fold, Cyclic nucleotide-binding domain, Cyclic nucleotide-binding-like, Ion transport domain, Potassium channel, voltage-dependent, EAG/ELK/ERG	0.445	-1.16952	5.0378e-09	8.84816e-08	yes	down	1.01	1.23	1.34	2.69	2.99	2.67	1.19333	2.78333
Nitab4.5_0000101g0400		Unknown	0.406	-1.29925	6.63258e-05	0.000508773	yes	down	1.35	1.92	0.89	2.68	3.46	4.91	1.38667	3.68333
Nitab4.5_0000101g0440		Unknown	0.284	-1.81491	0.00012892	0.00092056	yes	down	0.5	0.52	0.43	1.68	2.06	1.86	0.483333	1.86667
Nitab4.5_0000102g0010		Class II glutamine amidotransferase domain, Asparagine synthase, Glutamine amidotransferase type 2 domain, Asparagine synthase, glutamine-hydrolyzing, Rossmann-like alpha/beta/alpha sandwich fold	0.178	-2.49074	4.23147e-40	1.18599e-37	yes	down	0.9	0.71	0.91	5.5	4.13	4.97	0.84	4.86667
Nitab4.5_0000102g0080		Sodium/calcium exchanger membrane region	2.461	1.29948	1.27465e-25	1.43505e-23	yes	up	20.49	20.2	22.07	8.19	10.02	9.46	20.92	9.22333
Nitab4.5_0000102g0210		Glycoside hydrolase, family 3, N-terminal, Glycoside hydrolase family 3 C-terminal domain, Glycoside hydrolase, superfamily, Glycoside hydrolase family 3	0.436	-1.19705	5.03349e-47	1.97786e-44	yes	down	9.24	10.26	9.18	21.75	21.1	21.52	9.56	21.4567
Nitab4.5_0000102g0250		XS domain	0.07	-3.83368	9.1464e-54	4.88784e-51	yes	down	0.28	0.3	0.59	4.86	4.89	4.79	0.39	4.84667
Nitab4.5_0000102g0350		Short-chain dehydrogenase/reductase SDR, Glucose/ribitol dehydrogenase, NAD(P)-binding domain	2.252	1.1709	4.25515e-10	8.73701e-09	yes	up	6.34	5.97	7.07	2.36	2.21	2.41	6.46	2.32667
Nitab4.5_0000103g0020		C2 domain	2.033	1.02346	0.000375803	0.00234358	yes	up	4.08	3.09	3.69	2	2.45	1.32	3.62	1.92333
Nitab4.5_0000103g0200		Glutamate/phenylalanine/leucine/valine dehydrogenase, dimerisation domain, Glutamate/phenylalanine/leucine/valine dehydrogenase, Glutamate/phenylalanine/leucine/valine dehydrogenase, C-terminal, NAD(P)-binding domain, Glutamate dehydrogenase	2.466	1.30246	0.00987029	0.0373667	yes	up	0.68	1.09	1.22	0.34	0.68	0.27	0.996667	0.43
Nitab4.5_0000104g0010		NPH3 domain, BTB/POZ-like, BTB/POZ fold, BTB/POZ	0.492	-1.02256	2.28008e-08	3.60971e-07	yes	down	1.08	1.2	1.3	2.01	2.45	2.51	1.19333	2.32333
Nitab4.5_0000106g0090		FAS1 domain	7.334	2.87469	0.00744926	0.0296521	yes	up	0.63	0.76	1.42	0.11	0.33	0	0.936667	0.146667
Nitab4.5_0000106g0240		Cytokinin riboside 5'-monophosphate phosphoribohydrolase LOG	0.357	-1.484	2.48586e-06	2.66043e-05	yes	down	1.05	1.2	0.91	2.34	3.93	2.89	1.05333	3.05333
Nitab4.5_0000107g0090		O-methyltransferase, family 2, Winged helix-turn-helix DNA-binding domain, Plant methyltransferase dimerisation, Caffeate O-methyltransferase (COMT) family	0.255	-1.97	5.06358e-05	0.000400371	yes	down	0.55	0.18	0.19	1.57	1.19	1.08	0.306667	1.28
Nitab4.5_0000107g0190		K Homology domain, type 1, K Homology domain	72.022	6.17036	8.0882e-06	7.71846e-05	yes	up	1.03	0.86	1.68	0	0	0	1.19	0
Nitab4.5_0000108g0070		Serine/threonine-protein kinase, active site, Ribonuclease H-like domain, Protein kinase, ATP binding site, Protein kinase-like domain, Protein kinase domain, Ribonuclease H domain, Concanavalin A-like lectin/glucanase, subgroup, Serine/threonine- / dual specificity protein kinase, catalytic domain	0.482	-1.05188	1.39398e-06	1.56544e-05	yes	down	1	0.94	0.82	1.92	2.01	2.01	0.92	1.98
Nitab4.5_0000108g0390		Small-subunit processome, Utp12, WD40 repeat, WD40-repeat-containing domain, WD40/YVTN repeat-like-containing domain, WD40 repeat, conserved site, Quinonprotein alcohol dehydrogenase-like superfamily, G-protein beta WD-40 repeat	2.294	1.19794	2.81102e-12	7.9735e-11	yes	up	5.94	5.99	6.2	3.53	2.06	2.79	6.04333	2.79333
Nitab4.5_0000109g0160		Myb domain, plants, SANT/Myb domain, Homeodomain-like, MYB-CC type transcription factor, LHEQLE-containing domain, Myb domain	0.368	-1.44352	6.74895e-06	6.55117e-05	yes	down	1.57	1.14	1.46	4.08	3.87	4.52	1.39	4.15667
Nitab4.5_0000109g0350		Bifunctional inhibitor/plant lipid transfer protein/seed storage helical domain, Hydrophobic seed protein	2.04	1.02852	1.38599e-16	6.70091e-15	yes	up	225.17	209.47	233.86	138.71	182.67	136.42	222.833	152.6
Nitab4.5_0000110g0010		Unknown	25.817	4.69023	0.00602226	0.02483	yes	up	2.26	0.66	2.9	0	0	0	1.94	0
Nitab4.5_0000112g0010		Protein of unknown function DUF639	0.112	-3.1622	0.00132862	0.00696547	yes	down	0.04	0.34	0	2.46	0.9	1.18	0.126667	1.51333
Nitab4.5_0000112g0020		Protein of unknown function DUF639	0.096	-3.37695	5.24911e-15	2.09338e-13	yes	down	0.18	0.08	0.36	2.67	1.37	1.89	0.206667	1.97667
Nitab4.5_0000113g0160		Zinc finger, RING/FYVE/PHD-type, Armadillo-type fold, Armadillo-like helical, Armadillo, U box domain	0.489	-1.03213	4.23484e-07	5.30123e-06	yes	down	1.35	1.35	1.51	2.76	2.83	3.34	1.40333	2.97667
Nitab4.5_0000115g0080		Ubiquitin-associated domain/translation elongation factor EF-Ts, N-terminal, Nascent polypeptide-associated complex subunit alpha, Nascent polypeptide-associated complex NAC domain	0.461	-1.11628	0.000813723	0.00458835	yes	down	0.77	0.91	1.13	1.84	1.63	1.78	0.936667	1.75
Nitab4.5_0000115g0210		Thaumatin, Thaumatin, conserved site	2.659	1.41089	0.000252199	0.00166098	yes	up	4.25	2.22	2.59	1.68	1.3	0.78	3.02	1.25333
Nitab4.5_0000116g0440		HAD-like domain, Phosphoserine phosphatase SerB, HAD-superfamily hydrolase, subfamily IB, PSPase-like, Phosphoserine phosphatase, domain 2	2.165	1.11463	6.044e-19	3.7211e-17	yes	up	16.08	17.83	16.82	6.95	8.23	7.66	16.91	7.61333
Nitab4.5_0000117g0160		Exostosin-like	0.216	-2.21024	5.56667e-10	1.12797e-08	yes	down	0.44	0.43	0.67	3.49	2.35	1.64	0.513333	2.49333
Nitab4.5_0000119g0180		Unknown	10.385	3.37648	0.00076845	0.00437	yes	up	3.5	7.66	12.56	2.13	0	1.83	7.90667	1.32
Nitab4.5_0000119g0200		Glycosyltransferase, DXD sugar-binding motif, Alpha 1,4-glycosyltransferase domain	0.264	-1.92049	5.89485e-07	7.16391e-06	yes	down	0.99	0.62	1	4.5	2.66	3.69	0.87	3.61667
Nitab4.5_0000120g0110		Cytochrome b/b6, N-terminal, Cytochrome b/b6, Cytochrome b/b6, C-terminal, Cytochrome b/b6-like domain, Di-haem cytochrome, transmembrane	0.119	-3.07267	0.00451394	0.0195419	yes	down	0	0.13	0.05	0.69	0.64	0.35	0.06	0.56
Nitab4.5_0000121g0090		Cytochrome P450, Cytochrome P450, E-class, group I, Cytochrome P450, conserved site	0.418	-1.25945	5.14122e-10	1.04812e-08	yes	down	1.71	1.49	1.52	3.32	3.75	4.66	1.57333	3.91
Nitab4.5_0000125g0010		Bifunctional inhibitor/plant lipid transfer protein/seed storage helical domain, Plant lipid transfer protein/Par allergen	0.27	-1.88713	6.93153e-30	1.08522e-27	yes	down	4.67	5.82	5.46	16.13	7.64	11.33	5.31667	11.7
Nitab4.5_0000125g0030		Bifunctional inhibitor/plant lipid transfer protein/seed storage helical domain, Plant lipid transfer protein/Par allergen	0.449	-1.1561	9.73702e-08	1.36837e-06	yes	down	21.73	16.03	16.08	60.57	46.95	63.25	17.9467	56.9233
Nitab4.5_0000125g0360		Unknown	0.151	-2.73136	0.000620314	0.00363493	yes	down	0.18	0.12	0.22	0.99	0.96	1.79	0.173333	1.24667
Nitab4.5_0000126g0060		Protein kinase domain, Protein kinase-like domain, NAF domain, Serine/threonine-protein kinase, active site, Calcium/calmodulin-dependent/calcium-dependent protein kinase, Protein kinase, ATP binding site, Serine/threonine- / dual specificity protein kinase, catalytic domain, NAF/FISL domain	0.351	-1.50911	0.00176774	0.00888636	yes	down	0.33	0.4	0.21	1.24	0.84	0.79	0.313333	0.956667
Nitab4.5_0000130g0130		Non-haem dioxygenase N-terminal domain, Isopenicillin N synthase-like, Oxoglutarate/iron-dependent dioxygenase	0.047	-4.41864	7.56627e-16	3.32518e-14	yes	down	0.64	0.19	0.21	6.92	5.38	9.18	0.346667	7.16
Nitab4.5_0000130g0140		Non-haem dioxygenase N-terminal domain, Isopenicillin N synthase-like, Oxoglutarate/iron-dependent dioxygenase	0.184	-2.44282	4.016e-16	1.83327e-14	yes	down	0.76	1.09	0.76	9.76	7.73	8.83	0.87	8.77333
Nitab4.5_0000130g0370		Terpene synthase, N-terminal domain, Terpenoid synthase, Terpene synthase, metal-binding domain, Terpenoid cyclases/protein prenyltransferase alpha-alpha toroid	0.125	-2.99944	5.58349e-09	9.7383e-08	yes	down	0.16	0.15	0.12	1.99	0.98	0.74	0.143333	1.23667
Nitab4.5_0000131g0190		Zinc finger, GRF-type	0.033	-4.94082	2.22955e-10	4.77098e-09	yes	down	0.09	0.18	0.22	3.99	4.59	9.06	0.163333	5.88
Nitab4.5_0000132g0250		Enolase, Enolase, C-terminal, Enolase, N-terminal, Enolase, conserved site	2.525	1.33607	2.05417e-20	1.42688e-18	yes	up	6.11	6.5	6.63	2.6	2.61	2.7	6.41333	2.63667
Nitab4.5_0000134g0180		Phloem protein 2-like	0.408	-1.29227	3.76689e-08	5.7275e-07	yes	down	1.78	2.83	1.76	6.31	3.81	6.34	2.12333	5.48667
Nitab4.5_0000136g0460		Tyrosine-protein kinase, catalytic domain, Serine-threonine/tyrosine-protein kinase catalytic domain, Protein kinase domain, Protein kinase-like domain, Concanavalin A-like lectin/glucanase, subgroup, Protein kinase, ATP binding site	0.026	-5.25736	0.00018134	0.00124296	yes	down	0	0	0.03	0.6	0.45	0.21	0.01	0.42
Nitab4.5_0000138g0010		ATP11	4.602	2.2022	1.53605e-30	2.51285e-28	yes	up	5.96	5.52	6.37	1.22	1.62	0.95	5.95	1.26333
Nitab4.5_0000138g0020		Ribosomal protein L30, ferredoxin-like fold domain, Ribosomal protein L30, bacterial-type	1217.33	10.2495	7.77155e-18	4.31418e-16	yes	up	13.4	15.27	14.63	0	0	0	14.4333	0
Nitab4.5_0000138g0040		Unknown	489.739	8.93587	1.48818e-13	4.97935e-12	yes	up	1.91	1.71	2.11	0	0	0	1.91	0
Nitab4.5_0000138g0050		Glycine cleavage H-protein, Single hybrid motif, 2-oxo acid dehydrogenase, lipoyl-binding site, Glycine cleavage H-protein, subgroup	17.034	4.09031	6.88078e-23	6.25355e-21	yes	up	7.94	5.96	6.33	0.49	0.48	0.35	6.74333	0.44
Nitab4.5_0000138g0170		Unknown	37.733	5.23775	0.000641027	0.0037387	yes	up	5.26	3.3	4.39	0	0	0	4.31667	0
Nitab4.5_0000140g0010		Histone-fold, Histone H3	3.538	1.82279	6.97502e-05	0.000531379	yes	up	26.49	27.87	37.22	14.61	13.68	18.24	30.5267	15.51
Nitab4.5_0000140g0130		Transcription factor, K-box, Transcription factor, MADS-box	0.287	-1.79956	3.03312e-22	2.53794e-20	yes	down	3.75	4.11	4.37	14.51	18.4	14.99	4.07667	15.9667
Nitab4.5_0000142g0400		AP2/ERF domain, DNA-binding domain	3.08	1.62298	2.43158e-07	3.17762e-06	yes	up	1.18	1.09	1.3	0.54	0.33	0.33	1.19	0.4
Nitab4.5_0000146g0130		Unknown	0.016	-5.92409	1.35873e-10	3.02543e-09	yes	down	0.25	0.14	0	9.06	14.8	8.3	0.13	10.72
Nitab4.5_0000147g0280		Microtubule-associated protein 70	0.153	-2.71185	1.25194e-06	1.41906e-05	yes	down	0.09	0.13	0.13	0.64	0.55	0.68	0.116667	0.623333
Nitab4.5_0000147g0390		Serine hydrolase FSH	0.453	-1.14219	3.95613e-11	9.41579e-10	yes	down	6.91	6.46	7.58	17.49	15.92	18.42	6.98333	17.2767
Nitab4.5_0000151g0120		Phospholipase/carboxylesterase/thioesterase	3.14	1.65059	4.83793e-06	4.84639e-05	yes	up	2.55	3.63	2.62	1.06	0.6	1.37	2.93333	1.01
Nitab4.5_0000155g0110		ClpP, ClpP, active site, Clp protease proteolytic subunit /Translocation-enhancing protein TepA	0.365	-1.45454	4.20753e-30	6.71865e-28	yes	down	8.79	8.54	7.72	21.42	26.05	27.66	8.35	25.0433
Nitab4.5_0000159g0070		Protein-tyrosine phosphatase, catalytic, Protein-tyrosine phosphatase, receptor/non-receptor type, Protein-tyrosine/Dual specificity phosphatase, Protein-tyrosine phosphatase, active site	0.019	-5.70179	1.74548e-61	1.20619e-58	yes	down	0.35	0.1	0.09	9.31	8.89	8.86	0.18	9.02
Nitab4.5_0000159g0130		Major facilitator superfamily domain, general substrate transporter, General substrate transporter	0.002	-8.80176	4.86604e-13	1.52846e-11	yes	down	0	0	0	3.17	2.84	2.88	0	2.96333
Nitab4.5_0000166g0010		START-like domain, Bet v I domain	7.861	2.97469	0.000610371	0.003586	yes	up	0.32	0.27	0.16	0.05	0.05	0	0.25	0.0333333
Nitab4.5_0000170g0400		VQ	0.21	-2.25274	7.19624e-06	6.93998e-05	yes	down	1.05	0.87	0.49	5.31	2.38	5.98	0.803333	4.55667
Nitab4.5_0000170g0410		Zinc/iron permease, Zinc/iron permease, fungal/plant	0.027	-5.237	0.00101145	0.00551325	yes	down	0	0	0	0.68	1.12	1.14	0	0.98
Nitab4.5_0000171g0320		Unknown	3.856	1.94714	0.00805504	0.0315932	yes	up	0.9	0.86	0.77	0.33	0.26	0.13	0.843333	0.24
Nitab4.5_0000172g1090		NADH:ubiquinone/plastoquinone oxidoreductase, chain 6	0.132	-2.9248	0.0109789	0.0408309	yes	down	0	0.15	0	0.93	0.13	0.25	0.05	0.436667
Nitab4.5_0000172g2190		Protein phosphatase 2C (PP2C)-like domain, Protein phosphatase 2C	2.057	1.04035	1.40557e-11	3.59051e-10	yes	up	7.28	7.83	7.29	4.37	3.72	3.35	7.46667	3.81333
Nitab4.5_0000174g0100		DNAJ-containing protein, X-domain	27.229	4.76706	0.00547202	0.0229752	yes	up	0.42	0.36	0.06	0	0	0	0.28	0
Nitab4.5_0000174g0170		Unknown	0.219	-2.1925	0.00495448	0.0211363	yes	down	0.09	0.17	0.24	1.05	0.85	0.57	0.166667	0.823333
Nitab4.5_0000174g0230		Protein kinase, ATP binding site, Protein kinase-like domain, Protein kinase domain, Serine/threonine- / dual specificity protein kinase, catalytic domain, Serine/threonine-protein kinase, active site	0.353	-1.50073	5.57229e-06	5.50364e-05	yes	down	0.79	0.55	0.46	2.1	1.34	1.94	0.6	1.79333
Nitab4.5_0000175g0130		Oxoglutarate/iron-dependent dioxygenase, Non-haem dioxygenase N-terminal domain, Isopenicillin N synthase-like	0.437	-1.19515	4.515e-05	0.000361706	yes	down	0.92	1.44	1.41	1.84	2.72	3.74	1.25667	2.76667
Nitab4.5_0000175g0410		Protein of unknown function DUF247, plant	0.364	-1.4594	1.08075e-41	3.41075e-39	yes	down	6.45	7.23	7.22	20.36	21.13	19.67	6.96667	20.3867
Nitab4.5_0000175g0470		Unknown	0.012	-6.34498	8.81613e-20	5.79263e-18	yes	down	0.02	0.03	0.01	1.21	1.93	2.12	0.02	1.75333
Nitab4.5_0000180g0140		Glycoside hydrolase, family 17, Glycoside hydrolase, catalytic domain, Glycoside hydrolase, superfamily	0.094	-3.41151	1.23376e-28	1.74117e-26	yes	down	3.66	3.76	3.7	62.11	34.04	31.78	3.70667	42.6433
Nitab4.5_0000182g0070		Unknown	2.659	1.41106	0.000854603	0.00478119	yes	up	7.24	4.5	6.66	3.1	3.98	1.66	6.13333	2.91333
Nitab4.5_0000182g0080		Histone-fold, Histone core, Histone H4, Histone H4, conserved site	0.007	-7.24236	0.000546047	0.00325339	yes	down	0	0	0	1.45	30.74	19.61	0	17.2667
Nitab4.5_0000183g0080		FBD domain, F-box domain	2.697	1.43128	3.92846e-05	0.000319312	yes	up	1.43	2.12	1.26	0.76	0.55	0.64	1.60333	0.65
Nitab4.5_0000183g0140		Uncharacterised domain, di-copper centre, Polyphenol oxidase, Polyphenol oxidase, C-terminal, Polyphenol oxidase, central domain, Tyrosinase	2.237	1.1617	0.0081939	0.0320538	yes	up	0.78	0.48	0.88	0.42	0.18	0.39	0.713333	0.33
Nitab4.5_0000184g0280		DNA-binding WRKY	0.418	-1.25991	0.000187008	0.00127516	yes	down	2.32	1.2	1.41	4.36	4.08	4.7	1.64333	4.38
Nitab4.5_0000187g0090		Ubiquitin E2 variant, N-terminal, Steadiness box, Ubiquitin-conjugating enzyme/RWD-like	0.499	-1.00357	0.00860625	0.0333954	yes	down	0.79	0.46	0.6	1.58	1.22	1.14	0.616667	1.31333
Nitab4.5_0000187g0190		Zinc finger, RING-type, Copine, Zinc finger, RING/FYVE/PHD-type	0.438	-1.1915	2.13743e-07	2.8292e-06	yes	down	0.79	0.98	1.03	2.66	2.08	2.07	0.933333	2.27
Nitab4.5_0000187g0210		F-box domain	2.322	1.21512	0.00370874	0.0166178	yes	up	0.72	0.78	0.77	0.25	0.38	0.39	0.756667	0.34
Nitab4.5_0000187g0320		AP2/ERF domain, DNA-binding domain	0.3	-1.73545	6.73255e-05	0.000515455	yes	down	0.96	2.69	1.3	7.76	5.76	6.97	1.65	6.83
Nitab4.5_0000188g0310		NAC domain	0.452	-1.14485	0.00117608	0.00627661	yes	down	1.63	1.26	1.62	5.54	2.47	3.1	1.50333	3.70333
Nitab4.5_0000194g0050		Pollen Ole e 1 allergen/extensin	0.422	-1.24513	0.00193688	0.00959106	yes	down	1.68	0.99	1.85	4.39	3.33	4.61	1.50667	4.11
Nitab4.5_0000195g0220		Thiamine pyrophosphate enzyme, N-terminal TPP-binding domain, Thiamine pyrophosphate (TPP)-dependent enzyme	6.635	2.73017	0.00594953	0.0245782	yes	up	0.3	0.32	0.7	0.13	0.08	0	0.44	0.07
Nitab4.5_0000198g0010		Pentatricopeptide repeat	0.024	-5.37718	9.97458e-05	0.000733543	yes	down	0	0	0.14	3.4	1.72	1.7	0.0466667	2.27333
Nitab4.5_0000198g0100		3-oxo-5-alpha-steroid 4-dehydrogenase, C-terminal, Protein of unknown function DUF1295	2.177	1.12203	0.00230116	0.0111134	yes	up	2.29	2.78	3.1	2.27	0.98	0.84	2.72333	1.36333
Nitab4.5_0000198g0190		Unknown	2.202	1.13906	3.68937e-11	8.83334e-10	yes	up	23.61	24.32	21.92	14.75	12.45	10.46	23.2833	12.5533
Nitab4.5_0000200g0070		SMCs flexible hinge, P-loop containing nucleoside triphosphate hydrolase, RecF/RecN/SMC, N-terminal	2	1.00006	0.00699294	0.0281205	yes	up	0.46	0.5	0.4	0.27	0.2	0.23	0.453333	0.233333
Nitab4.5_0000201g0200		Linker histone H1/H5, domain H15, AT hook, DNA-binding motif, Winged helix-turn-helix DNA-binding domain, AT hook-like	0.421	-1.24856	1.70605e-18	9.93875e-17	yes	down	5.85	8.35	7.71	21.45	17.37	16.6	7.30333	18.4733
Nitab4.5_0000202g0480		AP2/ERF domain, DNA-binding domain	0.005	-7.71221	1.17606e-09	2.28597e-08	yes	down	0	0	0	0.74	0.73	1.17	0	0.88
Nitab4.5_0000203g0180		Unknown	2.014	1.01015	0.000793288	0.00448385	yes	up	10.68	10	11.21	9.13	6.03	5.34	10.63	6.83333
Nitab4.5_0000208g0350		Myc-type, basic helix-loop-helix (bHLH) domain	0.127	-2.98155	0.00236615	0.0113776	yes	down	0.21	0.1	0	1.12	0.2	1.45	0.103333	0.923333
Nitab4.5_0000208g0400		Protein kinase domain, Concanavalin A-like lectin/glucanase, subgroup, Serine/threonine- / dual specificity protein kinase, catalytic domain, Serine/threonine-protein kinase, active site, Protein kinase, ATP binding site, Protein kinase-like domain	0.488	-1.03451	0.0053145	0.0224263	yes	down	0.21	0.41	0.29	0.71	0.57	0.63	0.303333	0.636667
Nitab4.5_0000209g0010		SPX, N-terminal	0.488	-1.03464	8.97402e-41	2.70435e-38	yes	down	27.78	26.67	27.43	51.77	55.24	53.05	27.2933	53.3533
Nitab4.5_0000209g0120		Phospholipase D/Transphosphatidylase, C2 domain, Phospholipase D family, Phospholipase D, C-terminal, Phospholipase D, plant	2.266	1.18014	0.00603117	0.0248554	yes	up	0.4	0.76	0.67	0.35	0.35	0.14	0.61	0.28
Nitab4.5_0000209g0210		Unknown	0.216	-2.2116	1.08884e-08	1.80408e-07	yes	down	0.33	0.22	0.27	1.71	0.96	1.27	0.273333	1.31333
Nitab4.5_0000209g0290		AUX/IAA protein, Aux/IAA-ARF-dimerisation	0.349	-1.52014	1.28367e-05	0.000117411	yes	down	1.35	0.79	1.51	5.7	2.81	2.74	1.21667	3.75
Nitab4.5_0000211g0120		WD40 repeat, WD40/YVTN repeat-like-containing domain, WD40-repeat-containing domain	13.579	3.76331	4.04741e-96	9.01223e-93	yes	up	10.22	10.63	11.13	0.84	0.67	0.94	10.66	0.816667
Nitab4.5_0000214g0080		Cupredoxin, L-ascorbate oxidase, plants, Multicopper oxidase, type 2, Multicopper oxidase, copper-binding site, Multicopper oxidase, type 3, Multicopper oxidase, type 1	0.47	-1.08988	1.12022e-09	2.18484e-08	yes	down	2.25	2.27	2.38	6.07	4.54	4.78	2.3	5.13
Nitab4.5_0000215g0030		Isopenicillin N synthase, Oxoglutarate/iron-dependent dioxygenase, Isopenicillin N synthase-like	0.087	-3.52756	3.04683e-53	1.5656e-50	yes	down	0.79	0.7	0.51	7.35	7.51	9.61	0.666667	8.15667
Nitab4.5_0000216g0030		Amidase signature domain, Amidase	0.335	-1.57855	2.68303e-22	2.25916e-20	yes	down	2.81	2.73	2.23	7.77	7.9	8.31	2.59	7.99333
Nitab4.5_0000218g0060		Chloramphenicol acetyltransferase-like domain, Transferase	0.458	-1.12725	4.86098e-06	4.86827e-05	yes	down	1.7	1.57	1.34	3.57	4.14	3.01	1.53667	3.57333
Nitab4.5_0000223g0340		DNA-binding WRKY	0.284	-1.81725	9.70959e-23	8.59074e-21	yes	down	1.61	1.55	1.94	6.61	6.23	5.96	1.7	6.26667
Nitab4.5_0000225g0020		Transcription factor, SBP-box, Ankyrin repeat-containing domain	6.166	2.62426	3.71047e-07	4.70918e-06	yes	up	0.64	0.49	0.48	0.16	0.08	0.03	0.536667	0.09
Nitab4.5_0000227g0020		Leucine-rich repeat, Leucine-rich repeat-containing N-terminal, type 2, Protein kinase domain, Protein kinase-like domain	0.497	-1.00746	2.04966e-43	7.08192e-41	yes	down	76.28	78.53	83.66	143.14	154.4	169.99	79.49	155.843
Nitab4.5_0000227g0100		Unknown	0.308	-1.69757	7.81303e-56	4.60509e-53	yes	down	1.5	1.52	1.57	5.65	4.91	4.66	1.53	5.07333
Nitab4.5_0000227g0110		Germin, manganese binding site, RmlC-like jelly roll fold	10.624	3.40928	0.00489211	0.0209081	yes	up	4.88	1.43	0.96	0	0	1.01	2.42333	0.336667
Nitab4.5_0000227g0130		Unknown	0.424	-1.23723	2.69726e-17	1.41131e-15	yes	down	6.26	7.35	6.04	15.51	16.74	17.99	6.55	16.7467
Nitab4.5_0000229g0030		Sieve element occlusion, N-terminal, Sieve element occlusion, C-terminal	2.091	1.06403	1.35115e-05	0.000122882	yes	up	39.86	37.79	38.83	24.78	20.16	12.75	38.8267	19.23
Nitab4.5_0000229g0060		Unknown	0	-11.0228	1.72021e-20	1.20535e-18	yes	down	0	0	0	4.37	4.34	4.79	0	4.5
Nitab4.5_0000230g0020		Protein kinase-like domain, Protein kinase, ATP binding site, Protein kinase domain, Concanavalin A-like lectin/glucanase, subgroup, Concanavalin A-like lectin/glucanases superfamily, Serine/threonine- / dual specificity protein kinase, catalytic domain, Serine/threonine-protein kinase, active site, Legume lectin domain	0.316	-1.66372	2.66374e-05	0.000226288	yes	down	0.28	0.27	0.27	1.03	0.98	0.7	0.273333	0.903333
Nitab4.5_0000231g0350		Ureide permease	0.488	-1.03365	1.63307e-10	3.57865e-09	yes	down	3.15	2.48	3.14	7	6.03	5.89	2.92333	6.30667
Nitab4.5_0000238g0090		Uncharacterised protein family Cys-rich	0.416	-1.2667	1.04843e-41	3.335e-39	yes	down	26.15	25.36	25.23	67.98	59.34	72.08	25.58	66.4667
Nitab4.5_0000240g0060		Oligomerisation domain, Protein Iojap/ribosomal silencing factor RsfS	2.09	1.06371	0.00620698	0.0254521	yes	up	24.04	36.05	23.4	24.21	17.69	28.42	27.83	23.44
Nitab4.5_0000246g0220		Phosphoenolpyruvate carboxylase, Phosphoenolpyruvate carboxylase, active site, Pyruvate/Phosphoenolpyruvate kinase-like domain, Phosphoenolpyruvate carboxylase, bacterial/plant-type	16.771	4.06788	0.00920232	0.0352407	yes	up	0.04	0.11	0.08	0	0	0.01	0.0766667	0.00333333
Nitab4.5_0000246g0260		Bulb-type lectin domain	0.484	-1.04592	2.53017e-07	3.29679e-06	yes	down	4.16	3.4	4.42	9.14	8.32	9.54	3.99333	9
Nitab4.5_0000246g0290		Bulb-type lectin domain	0.358	-1.4802	2.77428e-05	0.000234635	yes	down	1.45	1.13	1.62	6.62	2.72	3.54	1.4	4.29333
Nitab4.5_0000249g0430		Drug/metabolite transporter	0.377	-1.40692	0.000712618	0.00410016	yes	down	0.75	0.73	0.41	1.56	1.54	2.32	0.63	1.80667
Nitab4.5_0000252g0170		Pleckstrin-like, plant, Domain of unknown function DUF828	2.107	1.07544	2.32274e-08	3.67241e-07	yes	up	5.05	4.55	4.41	2.5	2.25	2.26	4.67	2.33667
Nitab4.5_0000255g0180		Glucose-methanol-choline oxidoreductase, N-terminal, Glucose-methanol-choline oxidoreductase, C-terminal, Glucose-methanol-choline oxidoreductase	0.448	-1.15823	0.000776107	0.00440475	yes	down	0.48	0.63	0.47	1.24	1.26	1.18	0.526667	1.22667
Nitab4.5_0000255g0280		Survival protein SurE-like phosphatase/nucleotidase	5.457	2.44808	0.00449902	0.0194846	yes	up	0.72	0.5	0.27	0.08	0.08	0.13	0.496667	0.0966667
Nitab4.5_0000256g0130		NAD(P)-binding domain, 3-beta hydroxysteroid dehydrogenase/isomerase	0.499	-1.00366	3.64958e-11	8.74329e-10	yes	down	5.43	5.52	5.4	11.05	9.57	12.87	5.45	11.1633
Nitab4.5_0000256g0170		Unknown	4.513	2.17417	0.000410217	0.00253063	yes	up	190.45	167.5	161.92	77.01	35.21	13.58	173.29	41.9333
Nitab4.5_0000256g0190		Unknown	13.904	3.79745	3.09784e-16	1.43043e-14	yes	up	4.9	4.65	5.37	0.87	0.14	0.22	4.97333	0.41
Nitab4.5_0000256g0270		Ribonuclease H domain, Ribonuclease H-like domain	6.854	2.77691	0.00549789	0.0230618	yes	up	2.37	1.58	2.22	0.84	0.08	0.09	2.05667	0.336667
Nitab4.5_0000256g0310		Unknown	5.338	2.41621	0.000787524	0.0044563	yes	up	23.03	20.71	14.53	7.08	3.86	1.12	19.4233	4.02
Nitab4.5_0000258g0120		Cyclic nucleotide-binding domain, RmlC-like jelly roll fold, Ion transport domain, Cyclic nucleotide-binding-like	0.371	-1.42965	2.64847e-06	2.81566e-05	yes	down	0.41	0.29	0.43	0.9	1.04	1.22	0.376667	1.05333
Nitab4.5_0000258g0160		P-loop containing nucleoside triphosphate hydrolase, Dynamin, GTPase domain, Dynamin superfamily, Dynamin, GTPase region, conserved site, Dynamin central domain	2.093	1.06551	2.27538e-05	0.000196928	yes	up	2.19	2.88	2.6	1.57	1.09	1.44	2.55667	1.36667
Nitab4.5_0000259g0130		Chaperonin Cpn60/TCP-1, GroEL-like equatorial domain	2.644	1.4029	0.000347476	0.00219079	yes	up	1.69	0.97	1.45	0.42	0.74	0.48	1.37	0.546667
Nitab4.5_0000260g0090		Unknown	0.413	-1.27701	4.61171e-09	8.13902e-08	yes	down	2.79	2.86	2.14	6.22	7.41	6.81	2.59667	6.81333
Nitab4.5_0000261g0140		Pre-ATP-grasp domain, ATP-grasp fold, subdomain 1, ATP-grasp fold, ATP-dependent carboxylate-amine ligase-type	0.001	-10.9554	3.11585e-20	2.12748e-18	yes	down	0	0	0	18.84	18.74	14.61	0	17.3967
Nitab4.5_0000263g0160		Major facilitator superfamily domain, general substrate transporter, Proton-dependent oligopeptide transporter family	0.465	-1.10444	3.8768e-05	0.000315625	yes	down	1.27	1.17	0.95	2.8	3.28	1.57	1.13	2.55
Nitab4.5_0000264g0190		Pyridoxal phosphate-dependent decarboxylase, Pyridoxal phosphate-dependent transferase, major region, subdomain 1, Pyridoxal phosphate-dependent transferase, Pyridoxal-phosphate binding site	2.136	1.09507	3.54118e-06	3.65235e-05	yes	up	3.66	2.87	3.61	2.07	1.88	1.17	3.38	1.70667
Nitab4.5_0000266g0030		Ribulose bisphosphate carboxylase, large subunit, C-terminal, Ribulose bisphosphate carboxylase, large subunit, ferrodoxin-like N-terminal, Ribulose bisphosphate carboxylase, large subunit, N-terminal	0.072	-3.79818	0.000791586	0.00447612	yes	down	0.18	0	0	1.4	0.64	0.88	0.06	0.973333
Nitab4.5_0000268g0080		Protein kinase, C-terminal, AGC-kinase, C-terminal, Serine/threonine-protein kinase, active site, Protein kinase domain, Serine/threonine- / dual specificity protein kinase, catalytic domain, Protein kinase, ATP binding site, Protein kinase-like domain	0.005	-7.70279	2.43736e-19	1.55556e-17	yes	down	0	0.04	0.02	3.54	3.95	3.42	0.02	3.63667
Nitab4.5_0000269g0010		Unknown	0.451	-1.14765	9.4338e-07	1.09787e-05	yes	down	1.7	1.73	1.55	3.51	4.63	3.51	1.66	3.88333
Nitab4.5_0000269g0090		ABC transporter-like, P-loop containing nucleoside triphosphate hydrolase, ABC transporter, conserved site, AAA+ ATPase domain, ABC transporter A, ABCA	0.15	-2.73994	0.000177041	0.00121732	yes	down	0.06	0	0.07	0.28	0.26	0.28	0.0433333	0.273333
Nitab4.5_0000269g0120		DNA-binding WRKY	0.113	-3.14991	0.00313662	0.0144282	yes	down	0.04	0.03	0	0.16	0.2	0.31	0.0233333	0.223333
Nitab4.5_0000269g0190		Stomatin, Band 7 protein	3.106	1.63516	4.38789e-09	7.76795e-08	yes	up	3.32	3.62	3.57	1.52	1.32	1.04	3.50333	1.29333
Nitab4.5_0000269g0210		Band 7 protein, Stomatin	0.463	-1.11205	0.00229483	0.0110869	yes	down	0.75	0.88	1.2	2.34	2.55	1.86	0.943333	2.25
Nitab4.5_0000271g0030		Glycoside hydrolase, family 3, N-terminal, Glycoside hydrolase family 3 C-terminal domain, Glycoside hydrolase family 3, Glycoside hydrolase, superfamily	2.09	1.06326	4.23999e-08	6.36951e-07	yes	up	2.93	3.64	3.33	2.03	1.39	1.5	3.3	1.64
Nitab4.5_0000272g0060		Homeodomain-like, SANT/Myb domain, Myb domain	0.329	-1.6041	4.78123e-30	7.57437e-28	yes	down	1.96	1.78	2.31	6.02	6.52	6.05	2.01667	6.19667
Nitab4.5_0000272g0110		Rossmann-like alpha/beta/alpha sandwich fold	62.046	5.95526	4.54269e-06	4.5758e-05	yes	up	2.93	3.99	2.57	0	0	0.99	3.16333	0.33
Nitab4.5_0000272g0120		Expansin, cellulose-binding-like domain, Expansin, Expansin/Lol pI	9.697	3.27756	1.14106e-15	4.90703e-14	yes	up	11.03	5.77	6.35	0.63	0.99	1.99	7.71667	1.20333
Nitab4.5_0000272g0130		Uncharacterised domain XH, XS domain	0.169	-2.56689	7.3479e-26	8.51168e-24	yes	down	0.81	0.46	0.55	3.69	3.33	3.49	0.606667	3.50333
Nitab4.5_0000273g0030		EF-hand domain pair, EF-hand domain, EF-Hand 1, calcium-binding site	3.661	1.87214	0.000225348	0.00150558	yes	up	10.46	8.86	11.91	3.58	5.03	4.23	10.41	4.28
Nitab4.5_0000274g0190		Late embryogenesis abundant protein, LEA-14	2.255	1.17344	1.95799e-05	0.00017221	yes	up	10.21	7.32	9.94	5.56	5.37	3.23	9.15667	4.72
Nitab4.5_0000274g0210		SMCs flexible hinge, RecF/RecN/SMC, N-terminal, P-loop containing nucleoside triphosphate hydrolase, Structural maintenance of chromosomes protein	2.144	1.10005	1.67009e-10	3.65577e-09	yes	up	2.08	2.11	2.5	1.25	1.12	0.82	2.23	1.06333
Nitab4.5_0000278g0020		Alpha crystallin/Hsp20 domain, HSP20-like chaperone	3.195	1.67604	3.34633e-06	3.46835e-05	yes	up	11.29	11.54	12.55	3.35	7.57	3.69	11.7933	4.87
Nitab4.5_0000278g0030		HSP20-like chaperone, Alpha crystallin/Hsp20 domain	3.112	1.63778	4.12896e-10	8.49531e-09	yes	up	20.48	14.7	20.32	6.23	8.63	7.49	18.5	7.45
Nitab4.5_0000280g0010		AP2/ERF domain, DNA-binding pseudobarrel domain, B3 DNA binding domain, DNA-binding domain	0.116	-3.10508	2.55936e-10	5.43034e-09	yes	down	0.41	0.13	0.29	3.99	1.59	2.16	0.276667	2.58
Nitab4.5_0000280g0130		BRO1 domain	3.151	1.65562	0.00429207	0.0187494	yes	up	0.99	0.92	0.95	0.14	0.32	0.51	0.953333	0.323333
Nitab4.5_0000283g0170		Gibberellin regulated protein	3.592	1.84466	1.37045e-70	1.37319e-67	yes	up	65.12	67.25	68.38	19.65	18.62	20.45	66.9167	19.5733
Nitab4.5_0000283g0480		Domain of unknown function DUF1279	2.291	1.19596	5.67264e-06	5.58623e-05	yes	up	15.26	13.03	12.08	7.69	7.05	7.56	13.4567	7.43333
Nitab4.5_0000284g0050		DNA-binding WRKY	0.397	-1.33349	0.011337	0.0419526	yes	down	0.31	0.33	0.48	1.45	0.56	1.01	0.373333	1.00667
Nitab4.5_0000286g0030		Ankyrin repeat, Ankyrin repeat-containing domain, PGG domain	0.381	-1.39159	0.000950504	0.00522838	yes	down	0.39	0.12	0.26	0.74	0.54	0.8	0.256667	0.693333
Nitab4.5_0000286g0050		Alpha crystallin/Hsp20 domain, HSP20-like chaperone, BON domain	4.952	2.30794	0.00339272	0.0153963	yes	up	0.48	0.58	0.54	0.03	0	0.31	0.533333	0.113333
Nitab4.5_0000286g0070		HSP20-like chaperone, Alpha crystallin/Hsp20 domain	6.888	2.78416	0.000535312	0.00319656	yes	up	3.21	2.91	2.53	0	1.36	0.2	2.88333	0.52
Nitab4.5_0000287g0070		Zinc finger, RING/FYVE/PHD-type, Zinc finger, RING-type	0.003	-8.50832	5.30643e-53	2.65852e-50	yes	down	0.03	0	0.05	9.22	9	8.75	0.0266667	8.99
Nitab4.5_0000287g0190		Heat shock factor (HSF)-type, DNA-binding, Winged helix-turn-helix DNA-binding domain, Heat shock transcription factor, plant, Heat shock transcription factor family	2.435	1.28393	0.00259873	0.0123175	yes	up	1.56	1.25	1.76	0.8	0.51	0.71	1.52333	0.673333
Nitab4.5_0000290g0090		Transcription factor, K-box	2.475	1.30739	0.00217774	0.0106043	yes	up	2.24	1.69	2.23	0.3	1.47	0.83	2.05333	0.866667
Nitab4.5_0000293g0090		Unknown	2.951	1.56139	7.81213e-11	1.7892e-09	yes	up	10.81	12.09	14.54	3.93	3.9	6.49	12.48	4.77333
Nitab4.5_0000295g0060		P-loop containing nucleoside triphosphate hydrolase, NB-ARC, Disease resistance protein	8.49	3.08574	3.45334e-52	1.64774e-49	yes	up	8.41	9.21	8.99	0.81	0.79	0.71	8.87	0.77
Nitab4.5_0000295g0070		NB-ARC, Mannose-binding lectin, P-loop containing nucleoside triphosphate hydrolase, Disease resistance protein	0.374	-1.41939	1.45623e-12	4.27901e-11	yes	down	0.48	0.43	0.5	1.34	1.43	1.2	0.47	1.32333
Nitab4.5_0000295g0080		Na+/H+ exchanger, Cation/H+ exchanger, CPA1 family, Cation/H+ exchanger	2.451	1.29328	6.35248e-10	1.27495e-08	yes	up	2.61	2.91	3.21	1.11	1.37	1.38	2.91	1.28667
Nitab4.5_0000295g0190		Pentatricopeptide repeat, Tetratricopeptide-like helical	0.361	-1.46971	0.00971808	0.0368985	yes	down	0.24	0.11	0.2	0.81	0.39	0.38	0.183333	0.526667
Nitab4.5_0000297g0110		Unknown	2.259	1.17576	2.22786e-05	0.000193358	yes	up	56.87	46.83	51.94	34.15	32.12	49.32	51.88	38.53
Nitab4.5_0000297g0310		Bulb-type lectin domain, Protein kinase domain, PAN-2 domain, Serine/threonine- / dual specificity protein kinase, catalytic domain, Serine/threonine-protein kinase, active site, Concanavalin A-like lectin/glucanase, subgroup, Apple-like, Protein kinase-like domain, S-locus glycoprotein	0.287	-1.80067	5.22838e-08	7.72406e-07	yes	down	0.51	0.29	0.76	1.97	2.1	1.5	0.52	1.85667
Nitab4.5_0000299g0200		Unknown	0.274	-1.86544	1.25852e-08	2.06728e-07	yes	down	2.06	1.24	1.12	7.8	5.23	3.47	1.47333	5.5
Nitab4.5_0000300g0100		Myc-type, basic helix-loop-helix (bHLH) domain	0.467	-1.09899	1.01954e-15	4.41765e-14	yes	down	3.91	3.91	4.28	8.81	8.28	9.15	4.03333	8.74667
Nitab4.5_0000302g0060		Aminotransferase, class I/classII, Diaminopimelate aminotransferase, DapL, plant/Chlamydia-type, Pyridoxal phosphate-dependent transferase, major region, subdomain 2, Pyridoxal phosphate-dependent transferase, Pyridoxal phosphate-dependent transferase, major region, subdomain 1	720.956	9.49377	1.54087e-66	1.26037e-63	yes	up	42.21	43.83	43.58	0.08	0.11	0	43.2067	0.0633333
Nitab4.5_0000302g0140		HR-like lesion-inducer	0.002	-8.76655	4.49863e-56	2.69112e-53	yes	down	0.13	0.13	0.05	49.57	47.86	53.48	0.103333	50.3033
Nitab4.5_0000305g0260		Unknown	2.466	1.30219	0.00882412	0.0340604	yes	up	1.65	1.2	2.55	1.07	0.91	0.44	1.8	0.806667
Nitab4.5_0000305g0330		BAG domain	2.2	1.13743	3.22952e-05	0.000268658	yes	up	1.6	1.14	1.46	0.76	0.72	0.48	1.4	0.653333
Nitab4.5_0000305g0340		Unknown	7.993	2.99873	0.00136542	0.00712765	yes	up	0.35	0.64	0.53	0.12	0.08	0	0.506667	0.0666667
Nitab4.5_0000306g0060		Synaptobrevin, Longin domain, Longin-like domain	4.818	2.26837	0.00639171	0.0261077	yes	up	1.27	0.86	0.84	0.18	0.09	0.44	0.99	0.236667
Nitab4.5_0000306g0170		ABC transporter-like, ABC-2 type transporter, P-loop containing nucleoside triphosphate hydrolase, Plant PDR ABC transporter associated, AAA+ ATPase domain	0.32	-1.64569	1.98469e-50	8.83851e-48	yes	down	3.38	2.96	3.04	11.83	9.72	8.48	3.12667	10.01
Nitab4.5_0000306g0320		Unknown	2.29	1.1951	6.8798e-05	0.000525524	yes	up	12.78	11.68	4.42	5.97	7.34	6.39	9.62667	6.56667
Nitab4.5_0000310g0020		Unknown	0.392	-1.35118	0.000145147	0.00102402	yes	down	0.78	1.83	1.54	4.48	2.42	4.61	1.38333	3.83667
Nitab4.5_0000310g0240		Cyclophilin-like peptidyl-prolyl cis-trans isomerase domain, Tetratricopeptide repeat-containing domain, Tetratricopeptide repeat, Tetratricopeptide TPR1, Tetratricopeptide-like helical	2.195	1.13394	1.93857e-05	0.000170727	yes	up	2.09	2.29	2.44	1.27	1.08	0.92	2.27333	1.09
Nitab4.5_0000312g0370		Major facilitator superfamily domain, general substrate transporter, PTR2 family proton/oligopeptide symporter, conserved site, Proton-dependent oligopeptide transporter family	0.428	-1.2232	3.43839e-14	1.25396e-12	yes	down	1.99	1.85	1.73	4.69	4.36	4.45	1.85667	4.5
Nitab4.5_0000313g0020		NAC domain	0.028	-5.14642	0.00154346	0.00790279	yes	down	0	0	0	0.44	0.16	0.33	0	0.31
Nitab4.5_0000315g0170		BRCT domain, Zinc finger, PHD-type, Breast cancer type 1 susceptibility protein (BRCA1)	2.017	1.0121	0.000142579	0.00100768	yes	up	1.01	0.97	1.07	0.42	0.59	0.54	1.01667	0.516667
Nitab4.5_0000317g0240		Unknown	0.186	-2.42779	0.000352268	0.00221786	yes	down	0.42	0.24	0.4	1.83	2.54	2.5	0.353333	2.29
Nitab4.5_0000318g0050		Iron hydrogenase, large subunit, C-terminal, Iron hydrogenase, small subunit-like, Iron hydrogenase	0.462	-1.11335	2.95392e-15	1.21429e-13	yes	down	2.73	2.59	2.51	6.25	6.15	5.25	2.61	5.88333
Nitab4.5_0000319g0200		RNA recognition motif domain, Ataxin-2, C-terminal, Nucleotide-binding, alpha-beta plait	6.036	2.59351	3.97136e-73	4.30195e-70	yes	up	11	11.51	12.13	2.17	2.06	1.77	11.5467	2
Nitab4.5_0000319g0220		Alpha crystallin/Hsp20 domain, HSP20-like chaperone	10.263	3.35944	0.000170308	0.00117753	yes	up	0.87	1.42	0.55	0.06	0.06	0.18	0.946667	0.1
Nitab4.5_0000322g0030		Amino acid transporter, transmembrane	0.315	-1.66549	1.5925e-11	4.04227e-10	yes	down	1.47	0.93	1.26	5.16	4.25	2.7	1.22	4.03667
Nitab4.5_0000326g0040		Target SNARE coiled-coil domain	0.265	-1.91361	2.12858e-08	3.39083e-07	yes	down	1.76	3.54	3.51	3.05	6.78	3.02	2.93667	4.28333
Nitab4.5_0000326g0080		Ankyrin repeat, Zinc finger, RING/FYVE/PHD-type, Ankyrin repeat-containing domain, Zinc finger, RING-type	2.388	1.25591	3.31123e-24	3.29316e-22	yes	up	7.9	8.77	8.23	4.05	3.59	3.58	8.3	3.74
Nitab4.5_0000326g0150		Pleckstrin homology-like domain, Adaptin ear-binding coat-associated protein 1 NECAP-1	2.049	1.03473	3.28623e-05	0.000272358	yes	up	3.69	5.13	4.88	2.55	2.37	2.31	4.56667	2.41
Nitab4.5_0000326g0180		Snf7	0.456	-1.13254	2.804e-16	1.30074e-14	yes	down	7.46	7.36	7.25	18.12	15.24	17.52	7.35667	16.96
Nitab4.5_0000326g0220		Ribosomal protein L2 domain 2, Translation protein SH3-like domain, Ribosomal protein L14	2.051	1.03663	6.2266e-39	1.65273e-36	yes	up	159.39	162.63	165.35	84.93	91.71	95.09	162.457	90.5767
Nitab4.5_0000326g0230		Tetratricopeptide repeat, Tetratricopeptide TPR1, Tetratricopeptide-like helical, Tetratricopeptide repeat-containing domain	0.271	-1.88167	2.69182e-20	1.84424e-18	yes	down	0.65	0.76	0.87	2.84	2.75	2.13	0.76	2.57333
Nitab4.5_0000326g0360		P-loop containing nucleoside triphosphate hydrolase, NB-ARC, Disease resistance protein	0.35	-1.51656	1.57998e-66	1.26651e-63	yes	down	4.39	5.11	5.07	15.18	13.63	13.79	4.85667	14.2
Nitab4.5_0000329g0120		Nodulin-like, Major facilitator superfamily domain, general substrate transporter	0.488	-1.03563	2.46391e-10	5.24451e-09	yes	down	2.25	2.7	2.67	5.31	6.13	4.74	2.54	5.39333
Nitab4.5_0000334g0300		Remorin, C-terminal, Glycoside hydrolase, family 79, Glycoside hydrolase, superfamily	2.193	1.13263	8.14359e-09	1.37778e-07	yes	up	4.02	3.68	3.89	2.05	1.98	1.49	3.86333	1.84
Nitab4.5_0000339g0150		Proteinase inhibitor I3, Kunitz legume, Kunitz inhibitor ST1-like	0.418	-1.25992	1.10847e-08	1.83281e-07	yes	down	5.21	5.65	4.81	13.54	14.02	16.07	5.22333	14.5433
Nitab4.5_0000342g0270		Signal transduction histidine kinase, core, Signal transduction histidine kinase EnvZ-like, dimerisation/phosphoacceptor domain, Signal transduction histidine kinase, homodimeric domain, Histidine kinase-like ATPase, ATP-binding domain, Signal transduction response regulator, receiver domain, GAF domain, Signal transduction histidine kinase, hybrid-type, ethylene sensor, CheY-like superfamily	0.231	-2.11614	3.11327e-08	4.81033e-07	yes	down	0.17	0.26	0.25	1.28	0.79	1.01	0.226667	1.02667
Nitab4.5_0000343g0330		Pectin lyase fold/virulence factor, Pectin lyase fold, Glycoside hydrolase, family 28, Parallel beta-helix repeat	4.428	2.14664	1.01197e-06	1.16988e-05	yes	up	1.14	1.61	1.26	0.36	0.44	0.15	1.33667	0.316667
Nitab4.5_0000348g0230		Leucine-rich repeat, Leucine-rich repeat, typical subtype	0.428	-1.22536	7.90093e-22	6.37161e-20	yes	down	2.29	2.52	2.29	6.02	5.12	5.96	2.36667	5.7
Nitab4.5_0000349g0080		Kinesin, motor domain, P-loop containing nucleoside triphosphate hydrolase, Kinesin-like protein	2.117	1.08221	0.000159629	0.0011123	yes	up	1.24	1.12	1.36	0.49	0.84	0.48	1.24	0.603333
Nitab4.5_0000350g0190		Unknown	0.442	-1.17675	1.22114e-40	3.57249e-38	yes	down	48.17	46.35	42.12	100.01	83.16	103.15	45.5467	95.44
Nitab4.5_0000351g0040		Uncharacterised protein family Cys-rich	0.376	-1.41254	0.00396025	0.0175451	yes	down	0.65	0.43	1	2.21	2.19	1.81	0.693333	2.07
Nitab4.5_0000352g0090		WD40 repeat, WD40 repeat, conserved site, G-protein beta WD-40 repeat, WD40/YVTN repeat-like-containing domain, WD40-repeat-containing domain	2.466	1.30217	0.00582109	0.0241371	yes	up	2.02	3.66	1.99	0.62	1.53	1.33	2.55667	1.16
Nitab4.5_0000356g0010		Glutathione S-transferase, C-terminal-like, Glutathione S-transferase, C-terminal, Glutathione S-transferase, N-terminal, Thioredoxin-like fold	0.461	-1.11757	0.00130706	0.00687135	yes	down	2.33	2.48	1.78	4.97	4.17	7.28	2.19667	5.47333
Nitab4.5_0000357g0140		Pectinesterase inhibitor domain, Pectin lyase fold/virulence factor, Pectin lyase fold, Pectinesterase, active site, Pectinesterase, catalytic	2.304	1.20406	1.6458e-08	2.66952e-07	yes	up	3.93	3.73	3.97	2.25	1.82	1.21	3.87667	1.76
Nitab4.5_0000357g0200		Zinc finger, RING-type, Zinc finger, RING/FYVE/PHD-type	0.367	-1.44464	0.0017953	0.00900234	yes	down	0.92	0.62	0.64	2.49	2.5	1.67	0.726667	2.22
Nitab4.5_0000358g0150		Unknown	0.471	-1.08569	1.60078e-16	7.68375e-15	yes	down	8.94	8.49	9.4	20.92	18.1	22.24	8.94333	20.42
Nitab4.5_0000359g0230		Epsin domain, N-terminal, Epsin-like, N-terminal, ENTH/VHS	0.351	-1.50908	1.81972e-140	9.11679e-137	yes	down	22.96	23.82	23.87	64.77	64.03	60.12	23.55	62.9733
Nitab4.5_0000360g0100		Thaumatin, Thaumatin, conserved site	0.471	-1.08728	3.90606e-06	3.98967e-05	yes	down	3.09	3.03	3.35	7.79	5.97	8.39	3.15667	7.38333
Nitab4.5_0000363g0010		Proteinase inhibitor I20, Pin2	0.008	-7.02351	6.23417e-16	2.76095e-14	yes	down	0.06	0	0.14	10.06	7.67	8.6	0.0666667	8.77667
Nitab4.5_0000363g0020		Nitrogen regulatory protein PII/ATP phosphoribosyltransferase, C-terminal, Nitrogen regulatory protein PII, Nitrogen regulatory protein PII, conserved site, Nitrogen regulatory PII-like, alpha/beta	0	-11.8944	9.58558e-24	9.30242e-22	yes	down	0	0	0	32.24	36.09	31.3	0	33.21
Nitab4.5_0000363g0030		Protein phosphatase 2C (PP2C)-like domain, Protein phosphatase 2C, manganese/magnesium aspartate binding site, Protein phosphatase 2C	0.055	-4.18723	5.92056e-28	7.88359e-26	yes	down	0.16	0.18	0.23	5.14	4.32	4.2	0.19	4.55333
Nitab4.5_0000363g0070		Six-bladed beta-propeller, TolB-like, WD40/YVTN repeat-like-containing domain, WD40-like Beta Propeller	0.319	-1.64831	2.02228e-11	5.04061e-10	yes	down	0.67	0.7	0.9	2.83	2.47	2.03	0.756667	2.44333
Nitab4.5_0000363g0080		Unknown	0.079	-3.67094	6.47274e-88	1.12794e-84	yes	down	0.69	0.81	1.16	11.97	11.74	11.96	0.886667	11.89
Nitab4.5_0000363g0140		DnaJ domain	0.479	-1.06246	2.47871e-13	8.12318e-12	yes	down	11.95	11.05	12.85	15.7	18.89	21.27	11.95	18.62
Nitab4.5_0000363g0170		AP2/ERF domain, DNA-binding domain	0.104	-3.26129	7.71394e-08	1.10736e-06	yes	down	0.17	0.05	0.08	1.28	0.83	0.87	0.1	0.993333
Nitab4.5_0000365g0130		Protein kinase-like domain, Regulator of chromosome condensation 1/beta-lactamase-inhibitor protein II, Protein kinase domain, Serine/threonine- / dual specificity protein kinase, catalytic domain, Concanavalin A-like lectin/glucanase, subgroup, Protein kinase, ATP binding site, Serine/threonine-protein kinase, active site	0.293	-1.77073	7.35646e-11	1.69064e-09	yes	down	0.43	0.64	0.46	1.97	1.8	1.67	0.51	1.81333
Nitab4.5_0000368g0350		Transcription factor GRAS	0.485	-1.04338	1.94046e-10	4.19943e-09	yes	down	2.4	2.34	2.41	5.77	4.68	4.9	2.38333	5.11667
Nitab4.5_0000370g0110		Glucose-6-phosphate 1-epimerase, Galactose mutarotase-like domain, Glycoside hydrolase-type carbohydrate-binding, subgroup, Aldose 1-/Glucose-6-phosphate 1-epimerase	0.349	-1.51921	1.20963e-07	1.67445e-06	yes	down	1.52	0.93	0.93	3.02	2.45	2.69	1.12667	2.72
Nitab4.5_0000375g0070		Amino acid transporter, transmembrane	0.429	-1.21972	0.000167678	0.00116156	yes	down	0.64	0.81	1.04	2.4	1.91	1.81	0.83	2.04
Nitab4.5_0000375g0160		Protein kinase domain, NAF/FISL domain, Protein kinase, ATP binding site, Protein kinase-like domain, Serine/threonine-protein kinase, active site, Calcium/calmodulin-dependent/calcium-dependent protein kinase, NAF domain, Serine/threonine- / dual specificity protein kinase, catalytic domain	2.394	1.25964	0.000432974	0.00264639	yes	up	1.59	1.68	1.37	0.68	0.64	0.72	1.54667	0.68
Nitab4.5_0000375g0370		Glutamate/phenylalanine/leucine/valine dehydrogenase, C-terminal, Glutamate/phenylalanine/leucine/valine dehydrogenase, NAD(P)-binding domain, Glutamate/phenylalanine/leucine/valine dehydrogenase, dimerisation domain, Glutamate dehydrogenase	0.052	-4.26295	1.94537e-11	4.861e-10	yes	down	0.02	0.09	0.13	1.59	1.43	1.22	0.08	1.41333
Nitab4.5_0000376g0040		AP2/ERF domain, Lateral organ boundaries, LOB, DNA-binding domain	0.282	-1.82646	0.000627658	0.00367141	yes	down	0.29	0.24	0.2	1.64	0.7	0.39	0.243333	0.91
Nitab4.5_0000377g0050		Leucine-rich repeat, Protein kinase, ATP binding site, Leucine-rich repeat-containing N-terminal, type 2, Protein kinase domain, Serine/threonine-protein kinase, active site, Serine/threonine- / dual specificity protein kinase, catalytic domain, Protein kinase-like domain, Serine-threonine/tyrosine-protein kinase catalytic domain	0.276	-1.85849	5.29797e-14	1.89085e-12	yes	down	0.42	0.41	0.47	2.01	1.46	1.36	0.433333	1.61
Nitab4.5_0000381g0130		DNA-binding WRKY	0.389	-1.36293	4.52442e-27	5.66683e-25	yes	down	12.83	13.5	11.3	31.98	34.41	38.4	12.5433	34.93
Nitab4.5_0000383g0070		DNA polymerase subunit Cdc27	2.642	1.40188	1.63572e-09	3.11595e-08	yes	up	4.57	4.59	4.65	2.56	1.85	1.09	4.60333	1.83333
Nitab4.5_0000383g0190		AAA-type ATPase, N-terminal domain, ATPase, AAA-type, core, AAA+ ATPase domain, P-loop containing nucleoside triphosphate hydrolase, ATPase, AAA-type, conserved site	0.377	-1.40714	2.03018e-08	3.24182e-07	yes	down	1.51	1.87	1.88	5.44	3.35	5.98	1.75333	4.92333
Nitab4.5_0000383g0200		Pollen Ole e 1 allergen/extensin	2.298	1.20051	0.00369901	0.0165798	yes	up	2.44	4.01	3.73	2.53	0.74	1.75	3.39333	1.67333
Nitab4.5_0000386g0150		Probable transposase, Ptta/En/Spm, plant	25.234	4.65731	2.50301e-26	3.00361e-24	yes	up	15.91	20.35	19.71	0.97	1.27	0.57	18.6567	0.936667
Nitab4.5_0000386g0170		Unknown	281.034	8.1346	1.50559e-11	3.83624e-10	yes	up	21.32	21.96	22.78	0	0	0.29	22.02	0.0966667
Nitab4.5_0000388g0020		Unknown	0.453	-1.14105	6.39585e-09	1.10399e-07	yes	down	9.6	10.31	9.05	19.44	21.85	31.49	9.65333	24.26
Nitab4.5_0000388g0070		Cation efflux protein, Cation efflux protein transmembrane domain	101.111	6.65979	1.25684e-07	1.73405e-06	yes	up	1.96	1.44	1.06	0	0	0.05	1.48667	0.0166667
Nitab4.5_0000390g0100		Cytochrome P450, Cytochrome P450, conserved site, Cytochrome P450, E-class, group I	0.463	-1.11124	0.00017081	0.00118056	yes	down	0.92	0.74	0.75	2.32	1.49	1.67	0.803333	1.82667
Nitab4.5_0000391g0360		GCK	2.123	1.0859	0.000753544	0.00429739	yes	up	8.03	8.77	9.3	5.24	7.05	2.75	8.7	5.01333
Nitab4.5_0000393g0070		Unknown	0.005	-7.76822	2.03744e-10	4.38329e-09	yes	down	0	0.02	0	1.51	1.66	1.18	0.00666667	1.45
Nitab4.5_0000395g0050		Unknown	0.243	-2.0392	1.12226e-07	1.5591e-06	yes	down	0.43	0.57	1.03	3.16	2.55	3.21	0.676667	2.97333
Nitab4.5_0000400g0140		AP2/ERF domain, DNA-binding domain	0.26	-1.94587	0.000127368	0.000910454	yes	down	0.71	0.82	0.51	4.4	2.32	2.45	0.68	3.05667
Nitab4.5_0000402g0010		UDP-glucuronosyl/UDP-glucosyltransferase	0.215	-2.21962	3.07094e-11	7.44606e-10	yes	down	0.56	0.49	0.46	3.23	1.92	2.3	0.503333	2.48333
Nitab4.5_0000402g0170		Alcohol dehydrogenase superfamily, zinc-type, NAD(P)-binding domain, GroES (chaperonin 10)-like, Polyketide synthase, enoylreductase, Alcohol dehydrogenase GroES-like, Alcohol dehydrogenase, C-terminal	0.019	-5.68396	6.04114e-34	1.22287e-31	yes	down	0.09	0.17	0.11	8.15	7.1	5.34	0.123333	6.86333
Nitab4.5_0000404g0110		Xyloglucan endotransglucosylase/hydrolase, Beta-glucanase, Xyloglucan endo-transglycosylase, C-terminal, Glycoside hydrolase, family 16, active site, Concanavalin A-like lectin/glucanase, subgroup, Concanavalin A-like lectin/glucanases superfamily, Glycoside hydrolase, family 16	0.346	-1.53059	1.64885e-11	4.16947e-10	yes	down	2.49	2.73	2.24	6.97	7.72	8.09	2.48667	7.59333
Nitab4.5_0000406g0090		Acyl-CoA N-acyltransferase	0.487	-1.03831	0.000283489	0.00183537	yes	down	3.46	2.2	2.45	5.16	6.5	7.39	2.70333	6.35
Nitab4.5_0000410g0350		Unknown	2.54	1.345	0.00278163	0.0130747	yes	up	1.03	1.13	1.26	0.5	0.57	0.35	1.14	0.473333
Nitab4.5_0000414g0010		Protein of unknown function DUF4228, plant	0.392	-1.35035	1.84343e-07	2.47436e-06	yes	down	6.38	5.48	5.72	18.29	13.86	22.91	5.86	18.3533
Nitab4.5_0000414g0110		Terpene synthase, N-terminal domain, Terpenoid cyclases/protein prenyltransferase alpha-alpha toroid, Terpenoid synthase, Terpene synthase, metal-binding domain	0.197	-2.34153	0.000431959	0.00264198	yes	down	0.05	0.07	0.22	0.48	0.42	0.88	0.113333	0.593333
Nitab4.5_0000417g0080		Zinc-finger domain of monoamine-oxidase A repressor R1	3.273	1.71049	0.00872671	0.0337664	yes	up	0.77	0.9	0.72	0.32	0.21	0.27	0.796667	0.266667
Nitab4.5_0000422g0060		Unknown	0.016	-5.96593	7.36229e-06	7.08137e-05	yes	down	0	0	0.22	3.11	6.89	7.07	0.0733333	5.69
Nitab4.5_0000424g0050		Amino acid transporter, transmembrane	2.092	1.06459	0.00981778	0.037196	yes	up	1.5	1.8	1.42	0.77	0.93	0.54	1.57333	0.746667
Nitab4.5_0000425g0150		Unknown	0.02	-5.64363	2.89451e-55	1.65731e-52	yes	down	0.04	0.05	0.06	2.72	2.22	3.17	0.05	2.70333
Nitab4.5_0000426g0130		Conserved hypothetical protein CHP01589, plant	0.43	-1.21785	0.000619532	0.00363184	yes	down	5	4.42	2.77	10.29	6.81	15.19	4.06333	10.7633
Nitab4.5_0000430g0050		Acid phosphatase, type 5, Phosphoesterase domain	0.44	-1.18477	1.2642e-18	7.47331e-17	yes	down	5.89	6.98	5.65	15.34	12.95	13.54	6.17333	13.9433
Nitab4.5_0000431g0200		Unknown	4.81	2.26607	1.96927e-08	3.15335e-07	yes	up	3.88	3.05	6.34	0.63	1.03	0.7	4.42333	0.786667
Nitab4.5_0000434g0080		Transmembrane protein TauE like	2.046	1.03298	1.61447e-09	3.07694e-08	yes	up	5.3	6.39	6.93	3.76	3.21	2.52	6.20667	3.16333
Nitab4.5_0000434g0180		CRAL-TRIO domain, CRAL/TRIO, N-terminal domain	0.48	-1.05897	1.33019e-05	0.000121141	yes	down	2.63	2.66	1.68	5.41	5.02	4.33	2.32333	4.92
Nitab4.5_0000437g0130		DNA-binding WRKY	0.204	-2.29134	1.40764e-06	1.5799e-05	yes	down	0.44	0.38	0.37	1.93	2.46	1.98	0.396667	2.12333
Nitab4.5_0000437g0170		Cellulose synthase, RING-type zinc finger, Zinc finger, RING/FYVE/PHD-type, Cellulose synthase	2.548	1.34944	0.000230919	0.00153818	yes	up	0.88	0.78	0.89	0.32	0.56	0.15	0.85	0.343333
Nitab4.5_0000441g0240		Cytochrome b561/ferric reductase transmembrane, Uncharacterised conserved protein UCP037471, DOMON domain	0.344	-1.53936	0.00804729	0.0315747	yes	down	0.61	0.09	0.29	0.75	1.01	1.31	0.33	1.02333
Nitab4.5_0000442g0280		Amino acid transporter, transmembrane	0.426	-1.2308	1.0341e-06	1.19317e-05	yes	down	1.08	1.12	0.95	2.96	2.52	2.32	1.05	2.6
Nitab4.5_0000444g0090		Wall-associated receptor kinase galacturonan-binding domain, Serine/threonine-protein kinase, active site, Protein kinase domain, Protein kinase-like domain, Protein kinase, ATP binding site, Serine/threonine- / dual specificity protein kinase, catalytic domain, Concanavalin A-like lectin/glucanase, subgroup	0.298	-1.74635	1.29718e-11	3.33349e-10	yes	down	0.44	0.48	0.81	2.07	1.75	2.12	0.576667	1.98
Nitab4.5_0000444g0190		Ammonium transporter, Ammonium transporter, conserved site, Ammonium transporter AmtB-like domain, Blood group Rhesus C/E/D polypeptide	0.445	-1.16851	2.86601e-10	6.03992e-09	yes	down	1.61	1.89	1.95	4.39	3.96	4.43	1.81667	4.26
Nitab4.5_0000445g0130		SWEET sugar transporter	2.117	1.08192	0.00265552	0.0125452	yes	up	1.89	1.93	1.9	1.12	1.02	0.69	1.90667	0.943333
Nitab4.5_0000446g0010		Concanavalin A-like lectin/glucanase, subgroup, Glycoside hydrolase, family 16, Concanavalin A-like lectin/glucanases superfamily, Glycoside hydrolase, family 16, active site, Xyloglucan endo-transglycosylase, C-terminal	2.661	1.41189	1.78453e-36	4.20729e-34	yes	up	25.62	24.39	27.75	10.84	10.62	9.88	25.92	10.4467
Nitab4.5_0000446g0040		Concanavalin A-like lectin/glucanase, subgroup, Glycoside hydrolase, family 16, Xyloglucan endotransglucosylase/hydrolase, Xyloglucan endo-transglycosylase, C-terminal, Glycoside hydrolase, family 16, active site, Concanavalin A-like lectin/glucanases superfamily	2.171	1.11836	5.93594e-09	1.02948e-07	yes	up	7.31	7	7.01	3.59	4.01	2.84	7.10667	3.48
Nitab4.5_0000451g0090		Myosin-like IQ motif-containing domain, Myosin, N-terminal, SH3-like, IQ motif, EF-hand binding site, Myosin head, motor domain, P-loop containing nucleoside triphosphate hydrolase, Dil domain, Dilute	0.122	-3.03093	0.00561724	0.0234447	yes	down	0.01	0.01	0	0.1	0.07	0.04	0.00666667	0.07
Nitab4.5_0000453g0150		Serine/threonine- / dual specificity protein kinase, catalytic domain, Protein kinase-like domain, Epidermal growth factor-like domain, Serine-threonine/tyrosine-protein kinase catalytic domain, Protein kinase, ATP binding site, Wall-associated receptor kinase, Serine/threonine-protein kinase, active site, Protein kinase domain, EGF-like calcium-binding, conserved site, Green fluorescent protein-…	0.301	-1.73372	1.76286e-08	2.84443e-07	yes	down	0.53	0.28	0.53	1.52	1.71	1.35	0.446667	1.52667
Nitab4.5_0000462g0170		Leucine-rich repeat, Leucine-rich repeat-containing N-terminal, type 2, Protein kinase, ATP binding site, Protein kinase domain, Protein kinase-like domain, Concanavalin A-like lectin/glucanase, subgroup, Serine/threonine- / dual specificity protein kinase, catalytic domain, Serine/threonine-protein kinase, active site, Leucine-rich repeat, typical subtype	0.362	-1.46519	5.07859e-08	7.53609e-07	yes	down	0.33	0.4	0.38	0.86	1.1	1.2	0.37	1.05333
Nitab4.5_0000462g0210		Serine/threonine-protein kinase, active site, Protein kinase, ATP binding site, Serine/threonine- / dual specificity protein kinase, catalytic domain, Protein kinase domain, NAF domain, NAF/FISL domain, Calcium/calmodulin-dependent/calcium-dependent protein kinase, Protein kinase-like domain	0.359	-1.47973	5.51618e-05	0.000432405	yes	down	0.26	0.55	0.41	1.44	1.13	0.96	0.406667	1.17667
Nitab4.5_0000465g0060		Armadillo-type fold, Armadillo, Armadillo-like helical	0.387	-1.36794	2.43258e-19	1.55499e-17	yes	down	2.94	2.98	3.02	8.54	7.02	8.84	2.98	8.13333
Nitab4.5_0000469g0160		Bifunctional inhibitor/plant lipid transfer protein/seed storage helical domain, Plant lipid transfer protein/Par allergen	0.406	-1.29876	6.44382e-08	9.37793e-07	yes	down	1.57	1.98	1.53	2.97	3.6	5.48	1.69333	4.01667
Nitab4.5_0000472g0120		ABC transporter type 1, transmembrane domain, P-loop containing nucleoside triphosphate hydrolase, ABC transporter, conserved site, AAA+ ATPase domain, ABC transporter-like, ABC transporter, transmembrane domain	0.463	-1.11194	0.00476818	0.0204548	yes	down	0.14	0.15	0.15	0.3	0.27	0.38	0.146667	0.316667
Nitab4.5_0000474g0070		Unknown	0.05	-4.33503	0.00562987	0.0234884	yes	down	0.11	0	0	1.89	0.66	0.66	0.0366667	1.07
Nitab4.5_0000475g0110		Unknown	2.087	1.0616	1.87373e-15	7.88028e-14	yes	up	20.56	22.89	24.5	10.48	9.36	14.27	22.65	11.37
Nitab4.5_0000476g0210		Vacuolar protein sorting-associated protein 62	0.471	-1.08706	9.18482e-20	6.025e-18	yes	down	3.45	3.7	3.36	8.53	7.45	7.11	3.50333	7.69667
Nitab4.5_0000476g0220		HAD-like domain, Thiaminase-2/PQQC, Haem oxygenase-like, multi-helical	0.389	-1.36356	3.99863e-09	7.11658e-08	yes	down	0.89	0.96	1.05	2.58	2.1	2.87	0.966667	2.51667
Nitab4.5_0000477g0050		Ribosomal protein S2, Ribosomal protein S2, conserved site, Ribosomal protein S2, eukaryotic, Ribosomal protein S2, flavodoxin-like domain, Ribosomal protein S2, eukaryotic/archaeal	2.271	1.18355	1.97172e-13	6.52574e-12	yes	up	15.22	15.05	13.89	9.19	6.25	5.58	14.72	7.00667
Nitab4.5_0000477g0120		Unknown	2.346	1.23032	4.36149e-09	7.72464e-08	yes	up	6.64	6.29	5.17	2.45	1.69	2.28	6.03333	2.14
Nitab4.5_0000479g0060		Protein of unknown function DUF4228, plant	2.67	1.41662	0.00883809	0.0340934	yes	up	2.1	1.36	1.68	0.8	0.6	0.79	1.71333	0.73
Nitab4.5_0000481g0010		DNA-binding domain, AP2/ERF domain	2.496	1.31937	5.44019e-13	1.69288e-11	yes	up	13.62	13.17	13.46	5.86	6.17	6.03	13.4167	6.02
Nitab4.5_0000488g0030		Protein of unknown function DUF716, TMEM45	3.018	1.59365	8.40632e-25	8.70608e-23	yes	up	14.26	15.99	15.96	5.9	5.22	5.52	15.4033	5.54667
Nitab4.5_0000489g0090		VQ	0.33	-1.59946	0.00347371	0.0156951	yes	down	0.77	1.5	0.58	4.94	2.48	3.23	0.95	3.55
Nitab4.5_0000492g0240		Cytochrome P450, E-class, group I, Cytochrome P450, Cytochrome P450, conserved site	0.012	-6.38435	5.34016e-06	5.29917e-05	yes	down	0	0	0	0.18	0.55	0.28	0	0.336667
Nitab4.5_0000493g0120		Transposase, MuDR, plant	0.015	-6.06727	2.08257e-05	0.000182009	yes	down	0	0	0	0.21	0.29	0.35	0	0.283333
Nitab4.5_0000496g0170		Transcription factor TGA like domain	0.486	-1.04105	1.92277e-06	2.10848e-05	yes	down	1.62	1.73	2.44	3.75	4.41	4.02	1.93	4.06
Nitab4.5_0000496g0290		TCP-1-like chaperonin intermediate domain, T-complex protein 1, gamma subunit, GroEL-like apical domain, Chaperonin Cpn60/TCP-1, GroEL-like equatorial domain	2.016	1.01153	9.40103e-07	1.09501e-05	yes	up	6.6	7.33	6.01	4.57	3.7	2.25	6.64667	3.50667
Nitab4.5_0000498g0040		Aromatic-ring hydroxylase-like, Monooxygenase, FAD-binding	0.027	-5.22422	0.0011056	0.00595037	yes	down	0	0	0	0.37	0.16	0.21	0	0.246667
Nitab4.5_0000498g0100		Major facilitator superfamily, Major facilitator superfamily domain, general substrate transporter, Major facilitator superfamily domain	2.044	1.03124	0.000217368	0.00145932	yes	up	1.68	2.43	1.82	0.69	1.29	1.03	1.97667	1.00333
Nitab4.5_0000500g0120		Serine/threonine-protein kinase, active site, Protein kinase-like domain, Protein kinase domain, Serine/threonine- / dual specificity protein kinase, catalytic domain	2.276	1.18677	6.72954e-07	8.09241e-06	yes	up	1.45	1.29	1.39	0.49	0.83	0.54	1.37667	0.62
Nitab4.5_0000500g0160		Pre-SET zinc-binding sub-group, Histone H3-K9 methyltransferase, plant, SRA-YDG, Pre-SET domain, Post-SET domain, SET domain, PUA-like domain	2.431	1.28168	0.00344538	0.0155912	yes	up	0.45	0.49	0.32	0.22	0.19	0.13	0.42	0.18
Nitab4.5_0000500g0210		Expansin, cellulose-binding-like domain, Barwin-like endoglucanase, RlpA-like double-psi beta-barrel domain, Expansin/Lol pI, Expansin/pollen allergen, DPBB domain	0.226	-2.14858	0.000393248	0.00243682	yes	down	0.5	0.29	0.4	4.39	0.6	0.79	0.396667	1.92667
Nitab4.5_0000508g0190		Unknown	2.067	1.04787	2.85385e-12	8.08926e-11	yes	up	24.25	26.36	26.66	16.41	13.93	12.41	25.7567	14.25
Nitab4.5_0000508g0230		Bifunctional inhibitor/plant lipid transfer protein/seed storage helical domain, Plant lipid transfer protein/Par allergen	3.252	1.70121	0.0016744	0.00849493	yes	up	14.64	15.09	15.9	6.85	8.23	1.86	15.21	5.64667
Nitab4.5_0000510g0080		Sieve element occlusion, N-terminal, Sieve element occlusion, C-terminal	2.153	1.10642	3.31593e-14	1.21151e-12	yes	up	7.89	7.44	7.22	4.4	3.91	2.66	7.51667	3.65667
Nitab4.5_0000510g0090		Serine/threonine-protein kinase, active site, Protein kinase domain, Protein kinase-like domain, Serine/threonine- / dual specificity protein kinase, catalytic domain	0.17	-2.55351	0.00035691	0.00224075	yes	down	0.14	0	0.33	0.77	1.03	1.05	0.156667	0.95
Nitab4.5_0000510g0150		Sieve element occlusion, C-terminal, Sieve element occlusion, N-terminal	2.379	1.25061	9.71598e-06	9.11982e-05	yes	up	34.24	35.83	35.18	19.86	16.68	9.59	35.0833	15.3767
Nitab4.5_0000510g0200		Aldolase-type TIM barrel, Glycoside hydrolase, superfamily, Glycosyl hydrolases 36	163.263	7.35106	8.72979e-09	1.46827e-07	yes	up	1.97	1.03	1.35	0	0	0	1.45	0
Nitab4.5_0000512g0130		Leucine-rich repeat-containing N-terminal, type 2, Leucine-rich repeat, Leucine-rich repeat, typical subtype	0.125	-2.99724	0.000925829	0.00511049	yes	down	0.02	0.02	0.02	0.32	0.13	0.09	0.02	0.18
Nitab4.5_0000513g0140		ATPase, F1/V1/A1 complex, alpha/beta subunit, nucleotide-binding domain, ATPase, F1 complex alpha/beta subunit, N-terminal domain, ATPase, alpha/beta subunit, nucleotide-binding domain, active site, ATPase, F1 complex, alpha subunit, ATPase, F1/V1/A1 complex, alpha/beta subunit, C-terminal, P-loop containing nucleoside triphosphate hydrolase, ATP synthase subunit alpha-like domain	0.294	-1.76432	0.0130084	0.0469541	yes	down	0.15	0.1	0.17	0.79	0.55	0.19	0.14	0.51
Nitab4.5_0000518g0030		Armadillo, Armadillo-like helical, Armadillo-type fold	2.09	1.06374	4.12155e-08	6.20788e-07	yes	up	2.71	2.9	2.55	1.55	1.46	1.12	2.72	1.37667
Nitab4.5_0000518g0050		Mitochondrial inner membrane protein Mitofilin	6.306	2.65669	0.000249679	0.00164591	yes	up	6.23	5.49	4.42	1.15	0	2.54	5.38	1.23
Nitab4.5_0000518g0090		Cupredoxin, Multicopper oxidase, type 2, Multicopper oxidase, type 1, L-ascorbate oxidase, plants, Multicopper oxidase, type 3, Multicopper oxidase, copper-binding site	0.417	-1.26286	9.57974e-08	1.34863e-06	yes	down	0.75	1.31	0.88	2.54	2.29	2.76	0.98	2.53
Nitab4.5_0000519g0150		PLC-like phosphodiesterase, TIM beta/alpha-barrel domain, Glycerophosphoryl diester phosphodiesterase	0.412	-1.27935	8.16042e-46	3.11495e-43	yes	down	15.22	13.45	16.37	41.06	34.86	37.47	15.0133	37.7967
Nitab4.5_0000522g0240		DNA-binding WRKY	0.384	-1.38254	1.09983e-32	2.05029e-30	yes	down	6.16	6.13	6.78	19.04	15.38	17.87	6.35667	17.43
Nitab4.5_0000538g0120		Armadillo-like helical, U box domain, Zinc finger, RING/FYVE/PHD-type, Armadillo-type fold	0.253	-1.98451	0.00631161	0.025813	yes	down	0.11	0.08	0.22	0.82	0.24	0.62	0.136667	0.56
Nitab4.5_0000540g0120		Ribosomal protein S30	2.002	1.00125	2.37963e-28	3.26629e-26	yes	up	479.5	406.44	392.39	235.26	207.92	209.8	426.11	217.66
Nitab4.5_0000540g0260		Unknown	0.15	-2.73803	9.11724e-64	7.02729e-61	yes	down	3.04	2.68	2.71	15.53	20.23	19.24	2.81	18.3333
Nitab4.5_0000548g0010		Unknown	4.698	2.23203	0.00726331	0.0290387	yes	up	1.24	1.29	1.88	1.01	0	0.11	1.47	0.373333
Nitab4.5_0000552g0140		Bulb-type lectin domain, Apple-like, Epidermal growth factor-like domain, S-receptor-like serine/threonine-protein kinase, Protein kinase-like domain, Serine/threonine-protein kinase, active site, Serine/threonine- / dual specificity protein kinase, catalytic domain, S-locus glycoprotein, Concanavalin A-like lectin/glucanase, subgroup, PAN-2 domain, Serine-threonine/tyrosine-protein kinase cataly…	0.47	-1.08989	0.000208696	0.00140864	yes	down	0.81	1.29	1.22	2.3	2.35	2.3	1.10667	2.31667
Nitab4.5_0000556g0010		NAD(P)-binding domain, 3-beta hydroxysteroid dehydrogenase/isomerase	0.43	-1.21843	0.00251111	0.0119531	yes	down	0.77	0.77	0.61	0.95	1.8	2.55	0.716667	1.76667
Nitab4.5_0000559g0230		Amino acid transporter, transmembrane	0.255	-1.97424	1.08664e-14	4.20389e-13	yes	down	0.76	0.73	1.23	4.18	3.2	3.64	0.906667	3.67333
Nitab4.5_0000560g0110		N-acetylglucosaminyl phosphatidylinositol deacetylase-related, Putative deacetylase LmbE-like domain	0.091	-3.45396	1.83663e-52	9.08791e-50	yes	down	1.53	1.45	1.46	9.11	12.78	10.88	1.48	10.9233
Nitab4.5_0000562g0100		Glycoside hydrolase, family 17, Glycoside hydrolase, catalytic domain, Glycoside hydrolase, superfamily	0.409	-1.28961	2.23565e-09	4.15414e-08	yes	down	2.2	2.88	2.24	7.2	6.12	6	2.44	6.44
Nitab4.5_0000563g0170		Ankyrin repeat-containing protein At2g01680, Ankyrin repeat, Ankyrin repeat-containing domain, Caskin/Ankyrin repeat-containing protein, PGG domain	0.38	-1.39643	0.00155199	0.00794125	yes	down	0.25	0.26	0.28	0.75	0.84	0.6	0.263333	0.73
Nitab4.5_0000563g0210		Prenylated rab acceptor PRA1	0.298	-1.74699	2.29836e-06	2.47698e-05	yes	down	1.18	2.03	2.09	7.31	6.33	7.48	1.76667	7.04
Nitab4.5_0000566g0200		Unknown	3	1.58507	0.000107221	0.000781065	yes	up	39.98	61.06	72.78	31.99	42.96	30.88	57.94	35.2767
Nitab4.5_0000567g0070		Peptidase S10, serine carboxypeptidase, active site, Peptidase S10, serine carboxypeptidase	3.617	1.85461	2.34787e-16	1.09933e-14	yes	up	4.13	5.09	4.21	1.05	1.42	1.44	4.47667	1.30333
Nitab4.5_0000569g0020		Zinc finger, C2H2, Zinc finger C2H2-type/integrase DNA-binding domain, Zinc finger, C2H2-like	0.255	-1.97254	2.10919e-23	1.99849e-21	yes	down	4.28	4.84	5.3	26.36	17.52	20.61	4.80667	21.4967
Nitab4.5_0000570g0350		Mitochondrial inner membrane translocase subunit Tim17/Tim22/Tim23/peroxisomal protein PMP24	2.101	1.07128	0.0017881	0.0089707	yes	up	5.52	4.53	4.36	3.09	2.75	2.27	4.80333	2.70333
Nitab4.5_0000574g0050		Rhamnogalacturonate lyase, Galactose mutarotase-like domain, Carboxypeptidase, regulatory domain, Galactose-binding domain-like, Carbohydrate-binding-like fold	0.326	-1.61522	0.00541374	0.0227684	yes	down	0.18	0.07	0.02	0.31	0.24	0.31	0.09	0.286667
Nitab4.5_0000575g0260		Tryptophan/tyrosine permease	0.407	-1.29804	2.34157e-09	4.33688e-08	yes	down	1.24	1.27	1.02	3.18	3.26	2.62	1.17667	3.02
Nitab4.5_0000578g0100		Pentatricopeptide repeat, Tetratricopeptide-like helical	0.461	-1.11581	7.33467e-05	0.000556347	yes	down	0.97	1.25	0.9	2.3	2.33	2.56	1.04	2.39667
Nitab4.5_0000580g0270		RlpA-like double-psi beta-barrel domain, Barwin-like endoglucanase	4.787	2.25921	0.00260044	0.0123227	yes	up	3.33	4.19	2.85	0.32	1.7	0.87	3.45667	0.963333
Nitab4.5_0000581g0060		Probable transposase, Ptta/En/Spm, plant	0.008	-6.95416	2.68236e-08	4.19629e-07	yes	down	0	0.03	0	1.91	1.37	1.43	0.01	1.57
Nitab4.5_0000585g0130		Unknown	2.245	1.16646	2.67619e-07	3.47463e-06	yes	up	10.88	10.35	13.14	6.35	5.79	5.66	11.4567	5.93333
Nitab4.5_0000588g0290		Unknown	2.924	1.54793	1.23049e-06	1.39655e-05	yes	up	28.56	32.26	30.09	19.18	8.02	21.44	30.3033	16.2133
Nitab4.5_0000588g0340		Peptidase S9A, N-terminal domain, Peptidase S9, prolyl oligopeptidase, catalytic domain, Peptidase S9A, prolyl oligopeptidase, Peptidase S9, serine active site	5.12	2.35625	7.57786e-06	7.26778e-05	yes	up	0.47	0.54	0.63	0.18	0.1	0.05	0.546667	0.11
Nitab4.5_0000592g0360		Chlorophyll A-B binding protein, plant, Chlorophyll a/b binding protein domain, Chlorophyll A-B binding protein	0.427	-1.22609	2.53549e-57	1.61305e-54	yes	down	54.81	58.18	53.31	139.63	150.21	142.4	55.4333	144.08
Nitab4.5_0000593g0200		NADH:ubiquinone/plastoquinone oxidoreductase, NADH-plastoquinone oxidoreductase, chain 5	0.348	-1.52326	0.0030741	0.0141931	yes	down	0.29	0.3	0.4	1.49	1.13	0.45	0.33	1.02333
Nitab4.5_0000593g0240		Exostosin-like, Glycosyl hydrolase, five-bladed beta-propellor domain, EXTL2, alpha-1,4-N-acetylhexosaminyltransferase	0.322	-1.63436	4.36656e-39	1.17458e-36	yes	down	2.21	2.48	2.37	8.34	6.64	7.65	2.35333	7.54333
Nitab4.5_0000598g0050		Cation efflux protein transmembrane domain, Cation efflux protein, Cation efflux protein cytoplasmic domain	4.772	2.25449	0.00145719	0.00752726	yes	up	0.46	0.62	0.75	0.11	0.22	0.07	0.61	0.133333
Nitab4.5_0000600g0080		AP2/ERF domain, DNA-binding domain	0.365	-1.45438	2.20039e-05	0.00019129	yes	down	2.05	1.6	1.27	5.75	5.13	4.66	1.64	5.18
Nitab4.5_0000601g0110		Lipase, GDSL, active site, Lipase, GDSL, SGNH hydrolase-type esterase domain	0.352	-1.50566	0.000222115	0.00148571	yes	down	0.43	0.72	0.48	1.19	2.16	1.6	0.543333	1.65
Nitab4.5_0000610g0120		Histone-fold, Histone H4, Histone core, Histone H4, conserved site	2.271	1.1834	7.59143e-18	4.22589e-16	yes	up	259.3	264.76	255.05	164.6	190.52	198.34	259.703	184.487
Nitab4.5_0000610g0250		Protein of unknown function DUF1635	0.439	-1.18841	0.0126076	0.0457876	yes	down	0.93	0.55	0.68	1.74	2.05	1.66	0.72	1.81667
Nitab4.5_0000615g0030		Amidase signature domain, Amidase	0.335	-1.5772	5.86707e-05	0.000457091	yes	down	0.42	0.24	0.26	0.94	0.83	0.9	0.306667	0.89
Nitab4.5_0000617g0240		APOBEC/CMP deaminase, zinc-binding, CMP/dCMP deaminase, zinc-binding, Cytidine deaminase-like	0.389	-1.362	5.87168e-06	5.76084e-05	yes	down	2.02	1.91	1.59	4.39	5.7	5.69	1.84	5.26
Nitab4.5_0000617g0260		Leucine-rich repeat, Leucine-rich repeat, typical subtype, Leucine-rich repeat-containing N-terminal, type 2, Leucine rich repeat 4	0.264	-1.9228	0.000253942	0.00167072	yes	down	0.09	0.07	0.1	0.33	0.31	0.38	0.0866667	0.34
Nitab4.5_0000620g0030		Pectin lyase fold/virulence factor, Glycoside hydrolase, family 28, Pectin lyase fold	3.381	1.75743	9.66141e-18	5.29725e-16	yes	up	4.94	4.95	5.39	1.16	1.71	1.84	5.09333	1.57
Nitab4.5_0000622g0030		Unknown	0.483	-1.05051	8.9222e-08	1.26361e-06	yes	down	2.39	3.09	2.22	5.56	4.71	6.43	2.56667	5.56667
Nitab4.5_0000627g0040		Cullin repeat-like-containing domain, Cullin, N-terminal, Winged helix-turn-helix DNA-binding domain, Cullin homology, Cullin protein, neddylation domain, Cullin, conserved site	3.549	1.82725	0.00011051	0.000801529	yes	up	0.68	0.57	0.84	0.09	0.32	0.19	0.696667	0.2
Nitab4.5_0000627g0060		DNA-binding WRKY, Zn-cluster domain	0.046	-4.43832	1.05787e-20	7.4911e-19	yes	down	0.21	0.21	0.08	3.97	3.6	4.45	0.166667	4.00667
Nitab4.5_0000633g0050		TFIIH subunit TTDA/Tfb5	2.171	1.11825	8.37884e-06	7.96357e-05	yes	up	2.94	3.39	12.87	1.97	2.24	2.67	6.4	2.29333
Nitab4.5_0000635g0190		Transferase, Chloramphenicol acetyltransferase-like domain	3.727	1.8982	1.02086e-11	2.66901e-10	yes	up	3.17	2.51	3.1	0.89	1.09	0.82	2.92667	0.933333
Nitab4.5_0000636g0020		Helicase, C-terminal, SNF2-related, Helicase, superfamily 1/2, ATP-binding domain, P-loop containing nucleoside triphosphate hydrolase	0.031	-4.9903	2.54375e-05	0.000217431	yes	down	0.12	0	0	1.55	1.39	1.09	0.04	1.34333
Nitab4.5_0000636g0140		Unknown	2.005	1.00379	7.72375e-05	0.000583052	yes	up	3.1	3.24	3.08	1.38	1.61	1.99	3.14	1.66
Nitab4.5_0000640g0150		PAS domain	2.179	1.12366	1.85372e-05	0.000164084	yes	up	31.21	20.47	18.5	16.19	26.48	13.42	23.3933	18.6967
Nitab4.5_0000643g0080		Ankyrin repeat, Ankyrin repeat-containing domain, PGG domain	0.415	-1.2703	0.00202328	0.00995987	yes	down	0.38	0.45	0.55	1.42	0.64	1.44	0.46	1.16667
Nitab4.5_0000645g0010		Homeodomain-like, DEK, C-terminal	2.004	1.00264	1.93695e-09	3.63621e-08	yes	up	4.54	4.81	4.18	2.16	2.54	2.31	4.51	2.33667
Nitab4.5_0000646g0100		Unknown	3.658	1.87092	0.000354747	0.00223128	yes	up	4.73	4.39	4.64	1.86	1.29	1.75	4.58667	1.63333
Nitab4.5_0000652g0050		Glutathione S-transferase, C-terminal, Glutathione S-transferase, C-terminal-like, Thioredoxin-like fold, Glutathione S-transferase, N-terminal	0.493	-1.02058	0.00613886	0.0252225	yes	down	2.15	0.9	1.34	4.37	2.94	2.55	1.46333	3.28667
Nitab4.5_0000653g0040		Unknown	0.449	-1.15598	7.55917e-06	7.25332e-05	yes	down	0.66	1.14	0.66	1.82	2.02	1.89	0.82	1.91
Nitab4.5_0000657g0010		Ribonuclease CAF1, Ribonuclease H-like domain	0.448	-1.15701	4.04643e-31	6.99056e-29	yes	down	21.86	22.7	22.09	57.22	50.97	56.76	22.2167	54.9833
Nitab4.5_0000660g0010		Ubiquitin-associated/translation elongation factor EF1B, N-terminal, eukaryote, P-loop containing nucleoside triphosphate hydrolase, ATPase, AAA-type, core, AAA+ ATPase domain, Ubiquitin-associated domain/translation elongation factor EF-Ts, N-terminal, DNA polymerase III, clamp loader complex, gamma/delta/delta subunit, C-terminal, UBA-like, MgsA AAA+ ATPase C-terminal	0.008	-7.01882	1.74165e-08	2.81474e-07	yes	down	0	0	0.02	1	1	1.04	0.00666667	1.01333
Nitab4.5_0000661g0020		ATP-citrate lyase/succinyl-CoA ligase, Succinyl-CoA synthetase-like, CoA-binding, NAD(P)-binding domain, Succinyl-CoA ligase, alpha subunit	2.053	1.03782	6.92714e-09	1.18802e-07	yes	up	4.55	5.34	5.34	2.22	2.82	2.96	5.07667	2.66667
Nitab4.5_0000661g0070		Six-hairpin glycosidase, Carbohydrate binding domain CBM49, Glycoside hydrolase, family 9, Glycoside hydrolase, family 9, active site, Six-hairpin glycosidase-like	9.78	3.28984	3.77393e-20	2.56371e-18	yes	up	2.65	2.26	2.57	0.07	0.36	0.37	2.49333	0.266667
Nitab4.5_0000662g0120		NAC domain	0.337	-1.56744	2.31307e-16	1.08557e-14	yes	down	1.61	1.45	1.48	5.42	4.03	4.62	1.51333	4.69
Nitab4.5_0000667g0040		Unknown	2.331	1.22124	0.00976966	0.0370487	yes	up	1.94	0.81	2.19	1.16	0.37	1.73	1.64667	1.08667
Nitab4.5_0000669g0070		Protein kinase domain, Legume lectin domain, Protein kinase-like domain, Concanavalin A-like lectin/glucanases superfamily, Protein kinase, ATP binding site, Concanavalin A-like lectin/glucanase, subgroup	2.317	1.21209	0.00467305	0.0201177	yes	up	0.97	0.82	0.91	0.28	0.44	0.5	0.9	0.406667
Nitab4.5_0000669g0260		Unknown	40.662	5.34563	0.000469134	0.00284161	yes	up	4.92	2.14	2.64	0	0	0.05	3.23333	0.0166667
Nitab4.5_0000672g0020		AP2/ERF domain, DNA-binding domain, DNA-binding pseudobarrel domain, B3 DNA binding domain	0.381	-1.39164	7.10916e-42	2.27948e-39	yes	down	15.01	16.45	16.46	42.58	42.2	49.56	15.9733	44.78
Nitab4.5_0000673g0190		Multicopper oxidase, type 3, Multicopper oxidase, copper-binding site, Multicopper oxidase, type 2, Cupredoxin, Multicopper oxidase, type 1, Laccase	0.016	-5.96694	8.19402e-08	1.16916e-06	yes	down	0.02	0.02	0	0.85	1.16	0.63	0.0133333	0.88
Nitab4.5_0000675g0010		AP2/ERF domain, DNA-binding domain	0.488	-1.03416	1.35026e-43	4.70594e-41	yes	down	52.32	52.08	56.09	114.59	112.72	125.13	53.4967	117.48
Nitab4.5_0000675g0050		F-box domain	2.163	1.11286	1.27575e-05	0.000116842	yes	up	4.82	4.87	4.64	1.68	3.05	2.38	4.77667	2.37
Nitab4.5_0000676g0060		Ankyrin repeat-containing domain, Caskin/Ankyrin repeat-containing protein, Ankyrin repeat-containing protein At2g01680, PGG domain, Ankyrin repeat	2.183	1.12606	3.6565e-26	4.33588e-24	yes	up	16.04	16.51	17.46	9.63	7.52	6.42	16.67	7.85667
Nitab4.5_0000677g0270		GH3 auxin-responsive promoter	0.002	-9.32502	5.39453e-15	2.14497e-13	yes	down	0.02	0	0	5.32	4.81	4.92	0.00666667	5.01667
Nitab4.5_0000680g0050		Unknown	5.916	2.56474	0.000218951	0.00146921	yes	up	1.28	0.84	1.15	0.18	0.24	0.18	1.09	0.2
Nitab4.5_0000680g0150		VQ	0.025	-5.29802	0.000844643	0.00473407	yes	down	0	0	0	1.7	0.8	0.65	0	1.05
Nitab4.5_0000681g0130		Peptidase C1A, papain, Proteinase inhibitor I29, cathepsin propeptide	0.316	-1.661	7.22489e-11	1.66326e-09	yes	down	1.3	1.59	1.76	5.11	4.76	5.87	1.55	5.24667
Nitab4.5_0000683g0100		PC-Esterase, PMR5 N-terminal domain	2.14	1.09787	0.003743	0.0167526	yes	up	1.13	1.06	1.34	0.67	0.51	0.55	1.17667	0.576667
Nitab4.5_0000686g0110		EF-hand domain pair, EF-Hand 1, calcium-binding site, EF-hand domain	2.933	1.55249	4.37547e-22	3.61585e-20	yes	up	31.68	33.92	32.2	16.09	13.38	9.87	32.6	13.1133
Nitab4.5_0000694g0020		Protein kinase-like domain, Serine/threonine-protein kinase, active site, Concanavalin A-like lectin/glucanase, subgroup, Protein kinase, ATP binding site, Serine/threonine- / dual specificity protein kinase, catalytic domain, Serine-threonine/tyrosine-protein kinase catalytic domain, Protein kinase domain	0.15	-2.73715	6.52125e-08	9.47851e-07	yes	down	0.14	0.14	0.11	1.02	0.66	0.94	0.13	0.873333
Nitab4.5_0000694g0050		Protein kinase-like domain, Protein kinase domain, Protein kinase, ATP binding site, Serine/threonine- / dual specificity protein kinase, catalytic domain, Serine/threonine-protein kinase, active site	0.399	-1.32407	1.33327e-48	5.625e-46	yes	down	5.51	5.85	6.01	14.4	13.9	14.62	5.79	14.3067
Nitab4.5_0000695g0110		Unknown	0.461	-1.1184	3.83034e-05	0.000312089	yes	down	5.62	4.51	3.96	11.51	15.11	10.11	4.69667	12.2433
Nitab4.5_0000697g0230		Glycine rich protein	0.381	-1.3917	1.91495e-05	0.000168907	yes	down	3.44	2.74	3.67	12.41	10.42	7.01	3.28333	9.94667
Nitab4.5_0000700g0080		WD40 repeat, WD40-repeat-containing domain, WD40/YVTN repeat-like-containing domain, WD40 repeat, conserved site, Six-bladed beta-propeller, TolB-like	2.326	1.21798	0.00563496	0.0234987	yes	up	1.73	3.5	1.67	1.39	1.11	1.54	2.3	1.34667
Nitab4.5_0000701g0010		GAT	0.454	-1.14044	0.009323	0.0356109	yes	down	3.18	0.5	2.89	6.32	5.17	5.39	2.19	5.62667
Nitab4.5_0000703g0110		Cation-transporting P-type ATPase, C-terminal, Fatty acid hydroxylase	0.416	-1.26401	3.30833e-19	2.07833e-17	yes	down	8.41	10.09	9.88	28.66	23.47	23.43	9.46	25.1867
Nitab4.5_0000703g0150		P-loop containing nucleoside triphosphate hydrolase, Disease resistance protein, NB-ARC, Late blight resistance protein R1	0.279	-1.8407	0.00347341	0.0156951	yes	down	0.09	0.03	0.03	0.26	0.18	0.15	0.05	0.196667
Nitab4.5_0000705g0010		Concanavalin A-like lectin/glucanase, subgroup, Protein kinase domain, Serine/threonine- / dual specificity protein kinase, catalytic domain, Serine/threonine-protein kinase, active site, Protein kinase, ATP binding site, Protein kinase-like domain, Legume lectin domain, Concanavalin A-like lectin/glucanases superfamily, Legume lectin, beta chain, Mn/Ca-binding site	0.305	-1.71107	0.000658109	0.00382442	yes	down	0.14	0.22	0.17	0.65	0.67	0.52	0.176667	0.613333
Nitab4.5_0000706g0030		GDP dissociation inhibitor, Rab GDI protein	4.039	2.01404	1.32257e-07	1.81973e-06	yes	up	2.09	1.83	2.22	0.35	0.75	0.53	2.04667	0.543333
Nitab4.5_0000714g0030		Protein kinase, ATP binding site, Protein kinase-like domain, Protein kinase domain, Concanavalin A-like lectin/glucanase, subgroup, Serine/threonine-protein kinase, active site, Serine/threonine- / dual specificity protein kinase, catalytic domain	0.458	-1.12792	1.97497e-08	3.16121e-07	yes	down	1.58	1.97	1.4	3.51	3.65	4.14	1.65	3.76667
Nitab4.5_0000714g0070		Glutamate synthase, central-C, Glutamate synthase, central-N, Aldolase-type TIM barrel, Class II glutamine amidotransferase domain, Glutamine amidotransferase type 2 domain	2.635	1.39802	2.74438e-09	5.03639e-08	yes	up	1.47	2.41	2.37	1.16	0.59	0.69	2.08333	0.813333
Nitab4.5_0000714g0090		Protein of unknown function DUF1674	11.508	3.52451	4.86347e-112	1.49945e-108	yes	up	18.32	16.94	23.8	1.38	1.61	1.86	19.6867	1.61667
Nitab4.5_0000715g0150		Protein of unknown function DUF581	0.487	-1.03667	9.2441e-18	5.08236e-16	yes	down	18.68	19.27	20.91	45.26	45.26	48	19.62	46.1733
Nitab4.5_0000716g0030		EEIG1/EHBP1 N-terminal domain	0.138	-2.85239	5.37204e-19	3.31759e-17	yes	down	0.16	0.19	0.26	1.64	1.8	1.09	0.203333	1.51
Nitab4.5_0000718g0030		RNA recognition motif domain, Nucleotide-binding, alpha-beta plait	2.032	1.0231	2.948e-08	4.57969e-07	yes	up	7.3	7.91	7.12	4.31	2.85	4.48	7.44333	3.88
Nitab4.5_0000718g0240		Zinc finger, GRF-type	0.004	-8.00882	3.84593e-10	7.93334e-09	yes	down	0	0	0	3.37	5.99	11.34	0	6.9
Nitab4.5_0000725g0120		UDP-glucuronosyl/UDP-glucosyltransferase	0.2	-2.32033	0.000561275	0.00333619	yes	down	0.08	0.15	0.12	0.45	0.73	0.61	0.116667	0.596667
Nitab4.5_0000729g0130		STAS domain, Sulphate transporter, Sulphate anion transporter, conserved site	3.042	1.60504	7.21581e-07	8.59975e-06	yes	up	2.28	1.96	2.06	1.3	0.5	0.38	2.1	0.726667
Nitab4.5_0000731g0010		F-box domain	0.28	-1.83787	3.01246e-12	8.4789e-11	yes	down	2.35	1.47	1.82	6.99	6.18	8.82	1.88	7.33
Nitab4.5_0000733g0260		Unknown	0.421	-1.24655	4.12198e-09	7.31985e-08	yes	down	0.54	0.46	1.52	1.31	1.54	1.35	0.84	1.4
Nitab4.5_0000736g0050		Protein of unknown function DUF1645, plant	0.491	-1.02586	4.62654e-07	5.7516e-06	yes	down	2.77	3.71	2.6	7.96	6.53	6.21	3.02667	6.9
Nitab4.5_0000742g0150		P-loop containing nucleoside triphosphate hydrolase, NB-ARC, Disease resistance protein	0.315	-1.66525	4.42479e-05	0.000355188	yes	down	0.22	0.17	0.2	0.76	0.68	0.5	0.196667	0.646667
Nitab4.5_0000753g0010		Unknown	6.108	2.61074	3.03593e-05	0.00025403	yes	up	2.95	2.45	2.31	0.51	0.49	0.5	2.57	0.5
Nitab4.5_0000757g0080		C2 domain, Armadillo-type fold	0.102	-3.28886	0.0049783	0.0212156	yes	down	0.07	0	0.18	0.85	1.13	0.73	0.0833333	0.903333
Nitab4.5_0000766g0040		Tetratricopeptide-like helical, Tetratricopeptide repeat, Tetratricopeptide repeat-containing domain, Tetratricopeptide TPR1	2.79	1.48009	0.0119679	0.0438417	yes	up	0.3	0.47	0.55	0.21	0.14	0.14	0.44	0.163333
Nitab4.5_0000767g0010		Phloem protein 2-like	76.847	6.26391	5.44439e-175	3.1173e-171	yes	up	100.76	95.58	103.14	0.6	0.61	0.47	99.8267	0.56
Nitab4.5_0000770g0100		Cupredoxin, Multicopper oxidase, copper-binding site, Laccase, Multicopper oxidase, type 1, Multicopper oxidase, type 3, Multicopper oxidase, type 2	4.098	2.03476	0.00012666	0.000906041	yes	up	0.79	0.49	0.95	0.15	0.29	0.12	0.743333	0.186667
Nitab4.5_0000777g0010		Glutamine synthetase/guanido kinase, catalytic domain, Glutamine synthetase, beta-Grasp, Glutamine synthetase, glycine-rich site, Glutamine synthetase, catalytic domain	0.45	-1.15274	0.0100322	0.0378972	yes	down	0.67	0.36	0.58	1.64	1.63	0.5	0.536667	1.25667
Nitab4.5_0000777g0080		AP2/ERF domain, DNA-binding domain	0.146	-2.77542	0.00258425	0.012259	yes	down	0	0.19	0.23	1.25	1.13	0.79	0.14	1.05667
Nitab4.5_0000781g0060		Uncharacterised domain Wax2, C-terminal, Fatty acid hydroxylase	0.287	-1.79845	3.02313e-75	3.36575e-72	yes	down	5.96	5.48	5.59	20.28	22.37	18.87	5.67667	20.5067
Nitab4.5_0000782g0120		Retroviral aspartyl protease	2.137	1.09528	0.000422328	0.00259416	yes	up	4.15	4.04	2.95	1.64	1.61	2.46	3.71333	1.90333
Nitab4.5_0000785g0240		Porin domain, Eukaryotic porin/Tom40	2.434	1.28326	6.12997e-07	7.42263e-06	yes	up	3.48	3.66	3.74	1.5	1.56	1.61	3.62667	1.55667
Nitab4.5_0000789g0020		Protein phosphatase 2C (PP2C)-like domain, Protein phosphatase 2C, Protein phosphatase 2C, manganese/magnesium aspartate binding site	0.284	-1.81615	0.000363393	0.00227468	yes	down	0.2	0.28	0.58	1.44	0.96	1.53	0.353333	1.31
Nitab4.5_0000804g0190		Peptidase C19, ubiquitin carboxyl-terminal hydrolase 2, conserved site, Ubiquitin carboxyl-terminal hydrolases family 2	2.017	1.01232	0.0052664	0.0222655	yes	up	0.75	1.02	0.88	0.45	0.54	0.38	0.883333	0.456667
Nitab4.5_0000806g0160		Cytochrome P450, Cytochrome P450, conserved site, Cytochrome P450, E-class, group I	0.313	-1.67787	2.3755e-07	3.11144e-06	yes	down	0.51	0.85	0.48	1.88	2.42	1.92	0.613333	2.07333
Nitab4.5_0000812g0110		Tryptophan/tyrosine permease	2.633	1.39678	0.00102078	0.00555644	yes	up	1.59	0.74	1.31	0.66	0.51	0.29	1.21333	0.486667
Nitab4.5_0000814g0020		Phloem protein 2-like	0.187	-2.41686	7.06106e-22	5.72889e-20	yes	down	3.04	10.85	17.55	33.91	12.03	14.88	10.48	20.2733
Nitab4.5_0000816g0120		Unknown	2.071	1.05063	0.00413538	0.0181859	yes	up	2.53	2.12	1.84	1.02	1.32	1.07	2.16333	1.13667
Nitab4.5_0000816g0130		Potassium channel, plant-type, Ankyrin repeat-containing domain, Ankyrin repeat, RmlC-like jelly roll fold, Cyclic nucleotide-binding domain, Cyclic nucleotide-binding-like, Ion transport domain, Two pore domain potassium channel domain	0.478	-1.06582	2.3885e-25	2.60139e-23	yes	down	4.48	4.56	4.84	9.42	9.66	10.71	4.62667	9.93
Nitab4.5_0000817g0030		Unknown	0.152	-2.7206	9.16683e-06	8.65097e-05	yes	down	0.05	0.36	0.18	1.58	1.4	1.18	0.196667	1.38667
Nitab4.5_0000818g0170		Glutaredoxin, Glutaredoxin-like, plant II, Thioredoxin-like fold, Glutaredoxin subgroup	24.233	4.59892	0.00174191	0.00877856	yes	up	6.15	2.36	3.99	0.45	0	0	4.16667	0.15
Nitab4.5_0000818g0180		Glutaredoxin, Thioredoxin-like fold	2.325	1.21715	0.00555094	0.0232284	yes	up	3.06	3.9	3.43	1.42	1.08	1.59	3.46333	1.36333
Nitab4.5_0000824g0080		KIP1-like	2.392	1.2582	7.33148e-06	7.05681e-05	yes	up	3.77	4.01	4.01	2.3	1.46	1.85	3.93	1.87
Nitab4.5_0000824g0090		Unknown	2.533	1.34087	0.0102795	0.0386492	yes	up	3.49	5.02	4.13	2.96	2.26	1.39	4.21333	2.20333
Nitab4.5_0000825g0090		Protein kinase domain, Serine/threonine- / dual specificity protein kinase, catalytic domain, Serine/threonine-protein kinase, active site, Protein kinase-like domain, Protein kinase, ATP binding site, Concanavalin A-like lectin/glucanase, subgroup	0.272	-1.87828	0.00217242	0.010582	yes	down	0.19	0.18	0.11	0.38	0.89	0.56	0.16	0.61
Nitab4.5_0000825g0100		Unknown	0.262	-1.93207	2.27327e-10	4.85935e-09	yes	down	0.4	0.65	0.42	2.46	2.53	2.52	0.49	2.50333
Nitab4.5_0000826g0060		Putative esterase, S-formylglutathione hydrolase	2.371	1.24522	1.42614e-28	2.0056e-26	yes	up	24.99	22.49	22.3	10.9	10.17	10.39	23.26	10.4867
Nitab4.5_0000826g0070		Brix domain, Anticodon-binding, Ribosome biogenesis protein BRX1	2.163	1.11309	8.39397e-19	5.02135e-17	yes	up	21.49	19.85	20.76	9.46	9.43	11.78	20.7	10.2233
Nitab4.5_0000826g0110		DnaJ domain, Tetratricopeptide repeat-containing domain, Tetratricopeptide TPR1, Tetratricopeptide-like helical, Tetratricopeptide repeat	2.237	1.16135	1.90527e-10	4.13445e-09	yes	up	1.7	1.66	1.81	0.91	0.73	0.73	1.72333	0.79
Nitab4.5_0000826g0140		WD40-repeat-containing domain, WD40 repeat, WD40 repeat, conserved site, WD40/YVTN repeat-like-containing domain, Pre-mRNA processing factor 4 (PRP4)-like, U4/U6 small nuclear ribonucleoprotein Prp4, Splicing factor motif, G-protein beta WD-40 repeat	2.402	1.26432	6.89738e-19	4.21413e-17	yes	up	5.74	6.1	6.66	2.62	2.67	2.7	6.16667	2.66333
Nitab4.5_0000826g0220		P-type ATPase, transmembrane domain, Cation-transporting P-type ATPase, Calcium-transporting P-type ATPase, subfamily IIB, Cation-transporting P-type ATPase, N-terminal, P-type ATPase, cytoplasmic domain N, Cation-transporting P-type ATPase, C-terminal, P-type ATPase, phosphorylation site, Calcium-transporting P-type ATPase, N-terminal autoinhibitory domain, P-type ATPase, A domain, HAD-like doma…	2.19	1.13081	4.1085e-36	9.46372e-34	yes	up	9.89	9.72	9.59	4.95	4.49	4.23	9.73333	4.55667
Nitab4.5_0000826g0250		AP endonuclease 1, Endonuclease/exonuclease/phosphatase, AP endonuclease 1, conserved site	2.189	1.12996	4.08375e-20	2.76015e-18	yes	up	7.58	8.73	8.97	4.26	3.58	4.1	8.42667	3.98
Nitab4.5_0000826g0280		Nucleoporin interacting component Nup93/Nic96	2.231	1.15776	4.03925e-26	4.77561e-24	yes	up	8.69	8.98	9.42	4.73	4.16	3.62	9.03	4.17
Nitab4.5_0000826g0300		Mitochondrial glycoprotein	2.457	1.29719	0.000156378	0.0010923	yes	up	3.27	3.68	2.71	1.14	1.24	1.92	3.22	1.43333
Nitab4.5_0000833g0010		Concanavalin A-like lectin/glucanases superfamily, Concanavalin A-like lectin/glucanase, subgroup, Xyloglucan endo-transglycosylase, C-terminal, Glycoside hydrolase, family 16, active site, Xyloglucan endotransglucosylase/hydrolase, Glycoside hydrolase, family 16	0.223	-2.16534	8.03579e-06	7.67575e-05	yes	down	0.78	0.34	0.23	2	1.57	3.09	0.45	2.22
Nitab4.5_0000836g0100		Unknown	0.266	-1.91031	1.00972e-10	2.28901e-09	yes	down	1.52	1.93	2.12	6.47	8.8	7.88	1.85667	7.71667
Nitab4.5_0000839g0010		Oxoglutarate/iron-dependent dioxygenase, Non-haem dioxygenase N-terminal domain, Isopenicillin N synthase-like, Isopenicillin N synthase	0.499	-1.00237	2.55907e-14	9.55004e-13	yes	down	8.37	7.02	9.02	16.51	17.83	17.72	8.13667	17.3533
Nitab4.5_0000839g0060		Rossmann-like alpha/beta/alpha sandwich fold, Asparagine synthase, Glutamine amidotransferase type 2 domain, Class II glutamine amidotransferase domain, Asparagine synthase, glutamine-hydrolyzing	0.179	-2.48403	1.21573e-17	6.58467e-16	yes	down	0.35	0.41	0.36	1.92	1.83	2.7	0.373333	2.15
Nitab4.5_0000839g0070		Protein phosphatase 2C, Protein phosphatase 2C (PP2C)-like domain, Protein phosphatase 2C, manganese/magnesium aspartate binding site	0.405	-1.30527	2.18469e-33	4.23007e-31	yes	down	8.7	8.4	8.84	24.71	19.52	22.83	8.64667	22.3533
Nitab4.5_0000841g0020		Ribulose bisphosphate carboxylase, large subunit, C-terminal	0.482	-1.05283	0.00105556	0.00571948	yes	down	4.81	3.4	5.21	13.73	13.56	7.66	4.47333	11.65
Nitab4.5_0000842g0040		Unknown	0.157	-2.67084	2.88957e-13	9.33985e-12	yes	down	0.38	0.32	0.39	2.49	2.57	2.29	0.363333	2.45
Nitab4.5_0000845g0180		Exostosin-like	0.385	-1.37639	0.000328991	0.00208837	yes	down	0.29	0.53	0.44	1.29	0.88	1.24	0.42	1.13667
Nitab4.5_0000850g0100		Ankyrin repeat-containing protein At2g01680, Ankyrin repeat-containing domain, Ankyrin repeat, Caskin/Ankyrin repeat-containing protein	2.003	1.00182	1.88763e-17	1.00607e-15	yes	up	13.17	12.91	11.98	8.07	5.87	5.84	12.6867	6.59333
Nitab4.5_0000859g0030		ATPase, F0 complex, subunit A, ATPase, F0 complex, subunit C	0.157	-2.66846	0.00916131	0.0351105	yes	down	0.05	0.02	0.06	0.52	0.2	0.2	0.0433333	0.306667
Nitab4.5_0000863g0200		2-nitropropane dioxygenase, NPD, Aldolase-type TIM barrel	0.295	-1.76079	0.0135993	0.0487051	yes	down	0.15	0.06	0.33	0.51	0.43	0.94	0.18	0.626667
Nitab4.5_0000866g0030		DNA/RNA-binding protein Alba-like	2.006	1.00427	6.91718e-08	1.00195e-06	yes	up	7.34	6.18	7.7	3.85	4.33	3.09	7.07333	3.75667
Nitab4.5_0000871g0040		Chlorophyllase	2.707	1.43689	5.98578e-07	7.26121e-06	yes	up	4.05	3.78	4.03	1.49	1.68	1.6	3.95333	1.59
Nitab4.5_0000877g0070		WD40 repeat, WD40-repeat-containing domain, WD40/YVTN repeat-like-containing domain, WD40 repeat, conserved site	2.111	1.07761	0.000371804	0.00232153	yes	up	1.43	1.61	1.86	0.91	0.75	0.74	1.63333	0.8
Nitab4.5_0000880g0070		Tubulin, PAR1, Tubulin, C-terminal, Beta tubulin, autoregulation binding site, Tubulin, conserved site, Tubulin/FtsZ, GTPase domain, Beta tubulin, Tubulin/FtsZ, C-terminal	2.488	1.31501	3.61735e-11	8.67125e-10	yes	up	6.47	5.5	5.82	2.53	2.72	2.34	5.93	2.53
Nitab4.5_0000883g0020		Bulb-type lectin domain, Protein kinase-like domain, PAN-2 domain, Concanavalin A-like lectin/glucanase, subgroup, Protein kinase, ATP binding site, Apple-like, Protein kinase domain, Serine/threonine-protein kinase, active site, Serine/threonine- / dual specificity protein kinase, catalytic domain	0.236	-2.08396	2.62398e-14	9.7469e-13	yes	down	0.24	0.22	0.24	1.12	0.92	1	0.233333	1.01333
Nitab4.5_0000883g0040		Cactin C-terminal domain	0.127	-2.97417	0.00968008	0.0367716	yes	down	1.15	0	0	4.45	7.44	3.33	0.383333	5.07333
Nitab4.5_0000883g0070		Serine/threonine-protein kinase, active site, Protein kinase, ATP binding site, Bulb-type lectin domain, Apple-like, Protein kinase domain, Concanavalin A-like lectin/glucanase, subgroup, Protein kinase-like domain, Serine/threonine- / dual specificity protein kinase, catalytic domain, PAN-2 domain	0.28	-1.83679	6.31532e-08	9.21769e-07	yes	down	0.15	0.12	0.16	0.63	0.54	0.37	0.143333	0.513333
Nitab4.5_0000883g0080		Protein kinase-like domain, PAN-2 domain, Apple-like, Serine/threonine- / dual specificity protein kinase, catalytic domain, Serine/threonine-protein kinase, active site, Protein kinase domain, Bulb-type lectin domain, Protein kinase, ATP binding site, Serine-threonine/tyrosine-protein kinase catalytic domain, Concanavalin A-like lectin/glucanase, subgroup	0.309	-1.69365	7.28699e-12	1.93804e-10	yes	down	0.18	0.25	0.35	0.97	0.74	0.87	0.26	0.86
Nitab4.5_0000888g0020		Zinc finger, C2H2, Zinc finger C2H2-type/integrase DNA-binding domain, Zinc finger, C2H2-like	0.499	-1.00329	0.000978312	0.00535008	yes	down	3.62	4.4	4.77	9.38	8.05	13.36	4.26333	10.2633
Nitab4.5_0000892g0040		Serine/threonine- / dual specificity protein kinase, catalytic domain, Protein kinase domain, Bulb-type lectin domain, PAN-2 domain, Serine/threonine-protein kinase, active site, Protein kinase, ATP binding site, S-locus glycoprotein, Protein kinase-like domain	0.218	-2.19892	7.72961e-06	7.40093e-05	yes	down	0.13	0.23	0.05	0.7	0.68	0.6	0.136667	0.66
Nitab4.5_0000895g0140		Unknown	0.456	-1.13445	2.00924e-06	2.1913e-05	yes	down	4.09	2.75	3.47	9.45	7.98	8.87	3.43667	8.76667
Nitab4.5_0000895g0180		Branched-chain alpha-ketoacid dehydrogenase kinase/Pyruvate dehydrogenase kinase, N-terminal, Histidine kinase-like ATPase, ATP-binding domain, Signal transduction histidine kinase, core	32.63	5.02814	1.16414e-11	3.01023e-10	yes	up	1.3	1.81	1.54	0	0	0.15	1.55	0.05
Nitab4.5_0000900g0030		Thioredoxin-like fold	0.324	-1.62741	2.76525e-06	2.92683e-05	yes	down	0.46	0.55	1.66	3.1	2.4	2.98	0.89	2.82667
Nitab4.5_0000902g0330		KIP1-like	0.08	-3.64903	0.00748777	0.0297728	yes	down	0.01	0	0.01	0.07	0.16	0.09	0.00666667	0.106667
Nitab4.5_0000907g0080		Tyrosinase, Polyphenol oxidase, Polyphenol oxidase, central domain, Uncharacterised domain, di-copper centre, Polyphenol oxidase, C-terminal	2.702	1.43377	6.89169e-05	0.000526332	yes	up	63.68	62.81	62.75	29.81	30.76	13.06	63.08	24.5433
Nitab4.5_0000908g0100		Protein of unknown function DUF506, plant	0.328	-1.60659	3.72517e-07	4.72483e-06	yes	down	1.2	1.24	1.28	5.04	3.06	4.24	1.24	4.11333
Nitab4.5_0000912g0060		Unknown	2.279	1.18859	0.0056535	0.0235543	yes	up	2.5	2.49	4.11	1.94	1.79	0.82	3.03333	1.51667
Nitab4.5_0000913g0020		NAC domain	0.476	-1.06975	2.04281e-21	1.55657e-19	yes	down	10.61	11.53	12.25	22.88	22.21	27.84	11.4633	24.31
Nitab4.5_0000914g0180		Protein of unknown function DUF284, transmembrane eukaryotic	0.305	-1.71164	7.69561e-41	2.33667e-38	yes	down	7.65	7.53	7.62	25.99	24.77	29.65	7.6	26.8033
Nitab4.5_0000914g0300		Conserved hypothetical protein CHP01589, plant	0.339	-1.55917	3.48177e-13	1.1155e-11	yes	down	1.95	2.39	2.66	8.57	7.13	6.42	2.33333	7.37333
Nitab4.5_0000916g0100		Uncharacterised protein family Cys-rich	0.395	-1.34119	3.15545e-41	9.7285e-39	yes	down	21.12	18.12	17.93	45.56	42.59	47.95	19.0567	45.3667
Nitab4.5_0000916g0160		HAD-like domain, P-type ATPase, A domain, Cation-transporting P-type ATPase, C-terminal, P-type ATPase, transmembrane domain	0.417	-1.26058	1.26733e-10	2.83452e-09	yes	down	3.52	2.26	2.85	8.21	7.6	6.43	2.87667	7.41333
Nitab4.5_0000922g0040		NUDIX hydrolase domain-like, NUDIX hydrolase domain, NUDIX hydrolase, conserved site	0.427	-1.22826	0.00806826	0.0316384	yes	down	0.86	0.61	1.1	1.81	2.57	2.17	0.856667	2.18333
Nitab4.5_0000923g0100		Glutathione S-transferase, C-terminal-like, Thioredoxin-like fold, Glutathione S-transferase, C-terminal, Glutathione S-transferase, N-terminal	0.311	-1.68451	1.47019e-05	0.000132505	yes	down	0.83	1.05	0.49	2.99	2.98	1.86	0.79	2.61
Nitab4.5_0000943g0140		Protein of unknown function DUF247, plant	2.018	1.01266	0.00322762	0.0147708	yes	up	1.32	1.69	1.42	0.9	0.86	0.56	1.47667	0.773333
Nitab4.5_0000957g0130		Cytochrome P450, Cytochrome P450, E-class, group I	0.223	-2.16483	5.92452e-07	7.19342e-06	yes	down	0.48	0.35	0.27	1.76	1.17	2.31	0.366667	1.74667
Nitab4.5_0000957g0160		Uncharacterised protein family UPF0497, trans-membrane plant, Uncharacterised protein family UPF0497, trans-membrane plant subgroup	0.255	-1.97292	2.19373e-31	3.89047e-29	yes	down	5.19	5.68	5.6	17.67	17.56	21.48	5.49	18.9033
Nitab4.5_0000959g0100		Organ specific protein	2.16	1.1108	0.000273596	0.00177824	yes	up	5.68	5.99	4.73	3.05	3.7	1.9	5.46667	2.88333
Nitab4.5_0000960g0140		Unknown	0.032	-4.96545	2.96388e-05	0.000248623	yes	down	0.17	0	0	2.82	1.84	2.12	0.0566667	2.26
Nitab4.5_0000962g0030		Transcriptional activator, plants	3.422	1.77466	0.00280075	0.0131522	yes	up	1.07	1.44	1.19	0.42	0.65	0.28	1.23333	0.45
Nitab4.5_0000967g0080		Unknown	2.289	1.19472	6.56773e-39	1.73181e-36	yes	up	350.46	340.57	324.32	178.14	191.16	203.2	338.45	190.833
Nitab4.5_0000967g0110		Protein phosphatase 2C (PP2C)-like domain, Protein phosphatase 2C, Protein phosphatase 2C, manganese/magnesium aspartate binding site	0.498	-1.00569	1.71605e-07	2.31814e-06	yes	down	2.49	2.22	1.96	5.26	4.56	4.34	2.22333	4.72
Nitab4.5_0000971g0080		Disease resistance protein, P-loop containing nucleoside triphosphate hydrolase, NB-ARC	0.461	-1.11713	2.10122e-05	0.000183439	yes	down	0.58	0.62	0.98	1.66	1.73	1.48	0.726667	1.62333
Nitab4.5_0000974g0060		Lateral organ boundaries, LOB	3.309	1.72652	2.71071e-07	3.51407e-06	yes	up	4.29	5.57	4.93	2.34	1.18	1.52	4.93	1.68
Nitab4.5_0000975g0010		Unknown	0.172	-2.54371	6.32486e-08	9.22826e-07	yes	down	0.09	0.2	0.44	1.12	1.76	1.53	0.243333	1.47
Nitab4.5_0000985g0060		Tetratricopeptide-like helical	0.477	-1.06837	4.75924e-46	1.83414e-43	yes	down	27.14	30.05	28.32	56.78	56.99	63.61	28.5033	59.1267
Nitab4.5_0000989g0100		P-loop containing nucleoside triphosphate hydrolase, Leucine-rich repeat, NB-ARC, Disease resistance protein	0.142	-2.81665	0.000607111	0.00356999	yes	down	0.04	0.06	0.07	0.21	0.76	0.32	0.0566667	0.43
Nitab4.5_0000991g0130		UDP-glucuronosyl/UDP-glucosyltransferase	0.058	-4.10846	0.0103148	0.0387641	yes	down	0	0	0.07	0.25	0.48	0.57	0.0233333	0.433333
Nitab4.5_0001000g0160		DNA-binding WRKY	0.485	-1.04409	1.83087e-05	0.000162205	yes	down	2.3	1.9	3.68	6.43	4.35	5.93	2.62667	5.57
Nitab4.5_0001002g0080		Nucleic acid binding NABP	2.106	1.07484	0.000411808	0.00253888	yes	up	2.44	4.16	2.75	2.11	1.22	1.45	3.11667	1.59333
Nitab4.5_0001007g0050		Unknown	0.158	-2.65969	2.50199e-22	2.11561e-20	yes	down	0.71	0.95	0.73	2.69	2.39	1.74	0.796667	2.27333
Nitab4.5_0001013g0060		Pectin lyase fold, Pectinesterase, catalytic, Pectinesterase, active site, Pectin lyase fold/virulence factor	2.753	1.46079	2.72831e-11	6.65961e-10	yes	up	3.51	3.69	4.64	1.9	1.69	1.14	3.94667	1.57667
Nitab4.5_0001021g0140		Protein phosphatase 2C (PP2C)-like domain, Protein phosphatase 2C	0.479	-1.06317	2.18156e-17	1.15352e-15	yes	down	4.9	5.45	4.91	10.87	10.69	11.76	5.08667	11.1067
Nitab4.5_0001023g0010		Leucine-rich repeat-containing N-terminal, type 2	0.049	-4.3551	0.00494806	0.0211111	yes	down	0	0.06	0	0.54	0.35	0.79	0.02	0.56
Nitab4.5_0001028g0080		Aspartic peptidase, Aspartic peptidase domain	3.839	1.94076	0.000287066	0.00185306	yes	up	0.74	1.03	1.01	0.38	0.24	0.14	0.926667	0.253333
Nitab4.5_0001028g0160		tRNA isopentenyltransferase, P-loop containing nucleoside triphosphate hydrolase	2.098	1.06872	0.000888478	0.00494106	yes	up	3.51	3.01	2.74	1.38	2.11	1.32	3.08667	1.60333
Nitab4.5_0001031g0280		Pectin lyase fold, Pectate lyase/Amb allergen, Pectin lyase fold/virulence factor, AmbAllergen	2.84	1.50578	0.00823838	0.0322015	yes	up	0.64	0.78	0.7	0.39	0.21	0.2	0.706667	0.266667
Nitab4.5_0001032g0020		Regulator of chromosome condensation 1/beta-lactamase-inhibitor protein II, Serine/threonine- / dual specificity protein kinase, catalytic domain, Protein kinase-like domain, Protein kinase domain, Protein kinase, ATP binding site, Serine/threonine-protein kinase, active site, Concanavalin A-like lectin/glucanase, subgroup	0.277	-1.8499	0.000331873	0.00210227	yes	down	0.12	0.19	0.16	0.62	0.49	0.63	0.156667	0.58
Nitab4.5_0001049g0030		Unknown	0.266	-1.90898	4.87417e-63	3.68597e-60	yes	down	9.95	10.12	9.38	35.59	34.89	41.33	9.81667	37.27
Nitab4.5_0001051g0060		Acid phosphatase (Class B), Vegetative storage protein/acid phosphatase, HAD-like domain, Acid phosphatase, plant	0.443	-1.1759	3.45812e-12	9.67212e-11	yes	down	5.9	8.38	6.54	13.89	16.1	19.22	6.94	16.4033
Nitab4.5_0001062g0060		Alpha crystallin/Hsp20 domain, HSP20-like chaperone	2.482	1.31167	0.00220051	0.0106944	yes	up	1.42	1.51	2.23	1.05	0.64	0.55	1.72	0.746667
Nitab4.5_0001072g0050		Glutamine-Leucine-Glutamine, QLQ, WRC	2.187	1.12916	0.0059242	0.0245013	yes	up	0.95	0.66	0.91	0.58	0.38	0.25	0.84	0.403333
Nitab4.5_0001073g0030		UDP-glucuronosyl/UDP-glucosyltransferase	5.36	2.42214	0.000396192	0.00245241	yes	up	0.72	0.4	0.52	0.12	0.09	0.12	0.546667	0.11
Nitab4.5_0001078g0010		Serine hydrolase FSH	0.484	-1.04694	4.67601e-08	6.96449e-07	yes	down	2.87	3.62	4.12	4.83	6.64	6.14	3.53667	5.87
Nitab4.5_0001079g0120		Unknown	0.272	-1.87975	1.13718e-33	2.22333e-31	yes	down	5.25	5.38	5.97	18.32	20.25	26.47	5.53333	21.68
Nitab4.5_0001084g0060		DNA-binding WRKY	0.409	-1.28844	4.14867e-25	4.39891e-23	yes	down	6.98	7.5	7.51	16.23	15.6	20.54	7.33	17.4567
Nitab4.5_0001087g0030		Unknown	0.266	-1.91272	2.16187e-13	7.11977e-12	yes	down	0.82	1.06	0.9	3.54	4.72	3.82	0.926667	4.02667
Nitab4.5_0001087g0050		Pyruvate/Phosphoenolpyruvate kinase-like domain, Isocitrate lyase/phosphorylmutase, conserved site	2.453	1.29481	7.30277e-18	4.08222e-16	yes	up	21.17	21.1	22.64	6.98	13.11	10.94	21.6367	10.3433
Nitab4.5_0001094g0150		Ubiquitin supergroup, Ubiquitin domain, Rad60/SUMO-like domain	11.684	3.54644	7.98395e-15	3.1403e-13	yes	up	2.2	2.66	2.28	0.11	0.36	0.18	2.38	0.216667
Nitab4.5_0001096g0040		Triose-phosphate transporter domain	0.47	-1.08959	0.000656368	0.00381667	yes	down	0.73	0.66	1.42	1.89	3.41	2.75	0.936667	2.68333
Nitab4.5_0001102g0050		BTB/POZ, NPH3 domain, BTB/POZ fold, BTB/POZ-like	2.245	1.16648	0.0102605	0.0385854	yes	up	0.54	0.66	0.64	0.31	0.41	0.15	0.613333	0.29
Nitab4.5_0001105g0200		Unknown	2.07	1.04955	0.00400547	0.0177098	yes	up	0.86	0.87	0.67	0.29	0.67	0.23	0.8	0.396667
Nitab4.5_0001107g0110		Leucine-rich repeat, typical subtype	4.162	2.05724	1.00678e-08	1.67573e-07	yes	up	1.1	1.47	1.49	0.43	0.36	0.13	1.35333	0.306667
Nitab4.5_0001109g0020		Unknown	3.036	1.60211	0.00144511	0.00747357	yes	up	14.39	11.1	11.78	10.37	5.87	4.17	12.4233	6.80333
Nitab4.5_0001109g0060		Unknown	2.705	1.43541	0.000112639	0.00081564	yes	up	170.81	171.19	172.59	90.84	94.3	38.2	171.53	74.4467
Nitab4.5_0001110g0100		Haem peroxidase, Haem peroxidase, plant/fungal/bacterial, Peroxidases heam-ligand binding site, Plant peroxidase	0.38	-1.39566	3.61915e-05	0.000296576	yes	down	0.99	1.23	0.7	1.78	3.74	2.62	0.973333	2.71333
Nitab4.5_0001115g0010		NAD(P)-binding domain, 3-beta hydroxysteroid dehydrogenase/isomerase	2.034	1.02402	0.0021059	0.0103046	yes	up	12.36	6.72	11.61	5.78	5.26	8.07	10.23	6.37
Nitab4.5_0001118g0040		Unknown	0.159	-2.65556	1.06717e-24	1.09112e-22	yes	down	0.76	0.51	0.76	4.29	3.76	5.23	0.676667	4.42667
Nitab4.5_0001119g0120		EEIG1/EHBP1 N-terminal domain	0.35	-1.5158	0.0089853	0.0345567	yes	down	0.05	0.14	0.14	0.44	0.3	0.23	0.11	0.323333
Nitab4.5_0001123g0010		Unknown	87.208	6.44638	5.23166e-48	2.11803e-45	yes	up	17.59	17.61	20.86	0.36	0.08	0.09	18.6867	0.176667
Nitab4.5_0001123g0020		UDP-glucuronosyl/UDP-glucosyltransferase	10.09	3.33489	0.00076784	0.00436773	yes	up	0.55	0.74	0.48	0.05	0.14	0	0.59	0.0633333
Nitab4.5_0001127g0140		Transcription factor, K-box, Transcription factor, MADS-box	0.3	-1.73861	1.83833e-10	3.99784e-09	yes	down	2.31	1.98	1.74	6.66	6.58	9.03	2.01	7.42333
Nitab4.5_0001127g0230		Cytochrome c oxidase, subunit I domain, Cytochrome c oxidase, subunit I, copper-binding site, Cytochrome c oxidase, subunit I	0.196	-2.35224	5.25206e-05	0.000413642	yes	down	0.19	0.15	0.55	2.82	1.34	0.6	0.296667	1.58667
Nitab4.5_0001129g0090		Cytochrome P450, E-class, group I, Cytochrome P450	0.329	-1.60435	2.91796e-09	5.33539e-08	yes	down	0.55	0.56	0.45	1.86	1.51	1.72	0.52	1.69667
Nitab4.5_0001131g0010		Armadillo-like helical, Armadillo-type fold, Helicase, superfamily 1/2, ATP-binding domain, P-loop containing nucleoside triphosphate hydrolase, Domain of unknown function DUF3535, SNF2-related	3.567	1.83479	9.31058e-116	3.39244e-112	yes	up	21.72	22.39	22.72	7.27	6.12	5.83	22.2767	6.40667
Nitab4.5_0001131g0020		Armadillo-type fold, Armadillo-like helical	4.526	2.17824	4.4171e-19	2.74373e-17	yes	up	5.88	6.12	6.41	1.69	1.27	1.38	6.13667	1.44667
Nitab4.5_0001133g0040		BURP domain	0.105	-3.25451	0.000639716	0.00373269	yes	down	0.03	0.15	0	0.9	0.16	0.9	0.06	0.653333
Nitab4.5_0001135g0060		Ribonuclease H-like domain, Ribonuclease CAF1	0.485	-1.04315	1.47854e-17	7.94367e-16	yes	down	15.44	15.94	15.09	35.17	31.55	38.98	15.49	35.2333
Nitab4.5_0001143g0070		Protein kinase-like domain, Aminoglycoside phosphotransferase	0.483	-1.05007	4.56332e-21	3.36828e-19	yes	down	11.58	10.81	11.08	22.93	25.31	25.72	11.1567	24.6533
Nitab4.5_0001150g0020		Cyclophilin-like peptidyl-prolyl cis-trans isomerase domain, Cyclophilin-type peptidyl-prolyl cis-trans isomerase, conserved site	0.031	-4.99716	1.04935e-64	8.24666e-62	yes	down	0.46	0.64	0.68	19.68	20.32	20.53	0.593333	20.1767
Nitab4.5_0001157g0010		Acyl-CoA N-acyltransferase, GNAT domain	0.269	-1.89316	5.83406e-12	1.57249e-10	yes	down	2.21	3.01	2.04	11.75	6.81	11.83	2.42	10.13
Nitab4.5_0001157g0020		GNAT domain, Acyl-CoA N-acyltransferase	0.265	-1.91865	0.011456	0.0423108	yes	down	0.43	0.17	0.1	0.34	0.79	1.8	0.233333	0.976667
Nitab4.5_0001159g0160		DNA-binding WRKY, Zn-cluster domain	0.336	-1.57548	1.13992e-32	2.11518e-30	yes	down	6.9	5.82	6.66	23.9	17.69	20.42	6.46	20.67
Nitab4.5_0001163g0030		Histone H2B, Histone-fold, Histone core	2.017	1.01212	1.70432e-11	4.30158e-10	yes	up	64.03	71.13	68.18	36.51	47.43	47.62	67.78	43.8533
Nitab4.5_0001165g0010		Dihydrodipicolinate reductase, plant, NAD(P)-binding domain, Dihydrodipicolinate reductase, N-terminal, Dihydrodipicolinate reductase, bacterial/plant	2.033	1.02391	1.94055e-11	4.85198e-10	yes	up	14.19	15.82	14.65	8.42	8.84	6.75	14.8867	8.00333
Nitab4.5_0001165g0070		Domain of unknown function DUF3444	3.321	1.73175	0.0115386	0.0425572	yes	up	0.2	0.24	0.21	0.09	0.03	0.09	0.216667	0.07
Nitab4.5_0001170g0060		Ribonuclease H domain, Reverse transcriptase zinc-binding domain, Ribonuclease H-like domain	26.192	4.71105	0.00496272	0.0211669	yes	up	0.18	0.18	0.1	0	0	0	0.153333	0
Nitab4.5_0001172g0020		Unknown	0.03	-5.04532	0.000419204	0.00257932	yes	down	0	0	0.11	2.2	0.94	1.12	0.0366667	1.42
Nitab4.5_0001175g0160		Vitamin B6 photo-protection and homoeostasis	6.475	2.69491	5.50964e-78	6.49489e-75	yes	up	7.32	7.19	7.34	1.4	1.11	1.31	7.28333	1.27333
Nitab4.5_0001177g0010		Target SNARE coiled-coil domain, Syntaxin, N-terminal domain, Syntaxin/epimorphin, conserved site, t-SNARE	0.416	-1.26608	7.16771e-22	5.80367e-20	yes	down	5.86	6.06	6.61	16.43	14.1	16.56	6.17667	15.6967
Nitab4.5_0001180g0060		Homeodomain-like, START domain, Homeobox domain, Homeobox, conserved site	0.455	-1.13734	0.00146187	0.00754498	yes	down	0.59	0.36	0.62	0.79	1.35	1.43	0.523333	1.19
Nitab4.5_0001180g0140		Orn/DAP/Arg decarboxylase 2, pyridoxal-phosphate binding site, Alanine racemase/group IV decarboxylase, C-terminal, Ornithine decarboxylase, Orn/DAP/Arg decarboxylase 2, C-terminal, Orn/DAP/Arg decarboxylase 2, N-terminal, Ornithine/DAP/Arg decarboxylase	2.667	1.4151	7.73509e-10	1.53629e-08	yes	up	8.66	9.7	8.49	2.65	5.56	2.51	8.95	3.57333
Nitab4.5_0001180g0180		Sucrose synthase, plant/cyanobacteria, Glycosyl transferase, family 1, Sucrose synthase	4.448	2.15331	3.90594e-39	1.05777e-36	yes	up	4.19	3.89	4	0.92	1.06	0.82	4.02667	0.933333
Nitab4.5_0001182g0070		Cytochrome P450, Cytochrome P450, conserved site, Cytochrome P450, E-class, group I	0.471	-1.08509	3.33463e-08	5.12076e-07	yes	down	1.74	2.18	2.28	4.27	3.97	5.45	2.06667	4.56333
Nitab4.5_0001187g0020		Unknown	2.363	1.24058	6.30938e-22	5.16082e-20	yes	up	2.48	2.37	2.35	1.18	1.04	1.02	2.4	1.08
Nitab4.5_0001194g0100		Bifunctional inhibitor/plant lipid transfer protein/seed storage helical domain	2.858	1.5152	3.92926e-05	0.000319312	yes	up	50.71	54.48	45.42	45.74	39.52	9.1	50.2033	31.4533
Nitab4.5_0001200g0080		SPX, N-terminal, Major facilitator superfamily, Major facilitator superfamily domain, general substrate transporter	0.274	-1.86741	2.2286e-05	0.00019338	yes	down	0.17	0.18	0.32	0.73	0.79	0.95	0.223333	0.823333
Nitab4.5_0001211g0010		Flavin monooxygenase FMO, Flavin monooxygenase-like	4.182	2.06429	0.00946101	0.0360694	yes	up	0.38	0.53	0.69	0.34	0.04	0.04	0.533333	0.14
Nitab4.5_0001211g0100		Leucine-rich repeat, Protein kinase domain, Leucine-rich repeat-containing N-terminal, type 2, Serine/threonine- / dual specificity protein kinase, catalytic domain, Serine/threonine-protein kinase, active site, Protein kinase, ATP binding site, Protein kinase-like domain, Concanavalin A-like lectin/glucanase, subgroup, Leucine-rich repeat, typical subtype	0.123	-3.0234	0.00163617	0.00831888	yes	down	0.03	0.01	0.01	0.14	0.09	0.18	0.0166667	0.136667
Nitab4.5_0001211g0140		Formin-like family, viridiplantae	2.512	1.32879	0.00384763	0.017148	yes	up	2.46	1.59	3.09	1.05	1.41	0.72	2.38	1.06
Nitab4.5_0001211g0270		Unknown	0.1	-3.32834	0.00322164	0.0147452	yes	down	0	0	0.24	0.18	0.57	1.42	0.08	0.723333
Nitab4.5_0001219g0080		Unknown	2.059	1.04184	0.00711001	0.0285226	yes	up	0.65	0.61	0.82	0.27	0.43	0.34	0.693333	0.346667
Nitab4.5_0001220g0060		CBS domain, Chloride channel, core, Chloride channel, voltage gated	0.136	-2.87457	6.7562e-11	1.56344e-09	yes	down	0.88	0.5	0.98	6.4	4.62	8.95	0.786667	6.65667
Nitab4.5_0001226g0020		DNA-binding WRKY	0.249	-2.00539	6.54231e-20	4.34852e-18	yes	down	1.09	1.39	1.19	6.41	3.56	5.23	1.22333	5.06667
Nitab4.5_0001229g0050		Zinc finger, RING/FYVE/PHD-type, Zinc finger, RING-type	0.396	-1.33777	2.52653e-16	1.17885e-14	yes	down	2.47	2.88	4.7	14.77	6.92	15.2	3.35	12.2967
Nitab4.5_0001237g0010		GNAT domain, Acyl-CoA N-acyltransferase	0.335	-1.57632	1.58215e-10	3.47848e-09	yes	down	7.75	6.14	5.56	29.75	16.51	25.26	6.48333	23.84
Nitab4.5_0001237g0030		Acyl-CoA N-acyltransferase, GNAT domain	0.052	-4.27508	0.00615584	0.0252741	yes	down	0.08	0	0	0.47	0.79	0.76	0.0266667	0.673333
Nitab4.5_0001239g0110		Thaumatin	3.18	1.66906	0.00239757	0.0115001	yes	up	0.94	1.5	0.86	0.51	0.46	0.19	1.1	0.386667
Nitab4.5_0001239g0160		ATPase, AAA-type, conserved site, P-loop containing nucleoside triphosphate hydrolase, AAA-type ATPase, N-terminal domain, ATPase, AAA-type, core, AAA+ ATPase domain	0.326	-1.61632	0.000639402	0.00373194	yes	down	0.41	0.21	0.26	1.03	0.87	0.85	0.293333	0.916667
Nitab4.5_0001241g0110		3-hydroxyacyl-CoA dehydrogenase, 3-hydroxyacyl-CoA dehydrogenase, C-terminal, Dehydrogenase, multihelical, 3-hydroxyacyl-CoA dehydrogenase, NAD binding, 6-phosphogluconate dehydrogenase, C-terminal-like, NAD(P)-binding domain, 3-hydroxyacyl-CoA dehydrogenase, conserved site	0.449	-1.1564	0.000704774	0.00406495	yes	down	0.77	0.86	1.11	1.81	2.4	2.23	0.913333	2.14667
Nitab4.5_0001244g0020		Protein BYPASS-related	0.391	-1.35607	0.00241628	0.011576	yes	down	0.51	0.7	0.66	1.91	1.43	1.85	0.623333	1.73
Nitab4.5_0001246g0020		Lipase, GDSL, SGNH hydrolase-type esterase domain	0.036	-4.78343	0.0013627	0.00711715	yes	down	0.03	0	0	0.67	0.25	0.17	0.01	0.363333
Nitab4.5_0001251g0010		WD40 repeat, WD40-repeat-containing domain, WD40 repeat, conserved site, WD40/YVTN repeat-like-containing domain, G-protein beta WD-40 repeat	2.513	1.3296	1.29311e-85	1.99337e-82	yes	up	47.64	46.06	46.39	19.63	19.46	18.85	46.6967	19.3133
Nitab4.5_0001251g0090		Malic oxidoreductase, Malic enzyme, N-terminal	2.901	1.53638	5.25049e-29	7.5971e-27	yes	up	17.61	20.07	17.94	8.25	6.34	6.12	18.54	6.90333
Nitab4.5_0001252g0020		Serine/threonine-protein kinase, active site, S-receptor-like serine/threonine-protein kinase, Bulb-type lectin domain, Protein kinase domain, Protein kinase-like domain, S-locus glycoprotein, PAN-2 domain, Serine/threonine- / dual specificity protein kinase, catalytic domain, Apple-like, S-locus receptor kinase, C-terminal, Concanavalin A-like lectin/glucanase, subgroup	4.383	2.13197	2.96223e-07	3.81415e-06	yes	up	0.93	0.8	0.97	0.33	0.13	0.18	0.9	0.213333
Nitab4.5_0001253g0030		Peptidase M50, PDZ domain, Membrane-bound transcription factor site-2 protease	2.288	1.19409	5.06495e-11	1.18715e-09	yes	up	5.58	5.41	5.03	2.58	1.89	2.42	5.34	2.29667
Nitab4.5_0001256g0040		Transferase, Chloramphenicol acetyltransferase-like domain	0.205	-2.28935	0.00563006	0.0234884	yes	down	0.37	0.18	0.34	1.39	1.06	2.68	0.296667	1.71
Nitab4.5_0001264g0060		Cytochrome P450, Cytochrome P450, E-class, group I, Cytochrome P450, conserved site	0.345	-1.53662	6.83718e-06	6.6336e-05	yes	down	0.82	0.48	1.1	2.2	2.51	2.59	0.8	2.43333
Nitab4.5_0001264g0220		Myc-type, basic helix-loop-helix (bHLH) domain	6.575	2.71706	0.00380082	0.0169754	yes	up	0.57	0.99	0.32	0.31	0	0	0.626667	0.103333
Nitab4.5_0001265g0050		Leucine-rich repeat, Leucine-rich repeat, typical subtype, Leucine-rich repeat-containing N-terminal, type 2, Protein kinase domain, Serine/threonine-protein kinase, active site, Protein kinase-like domain, Protein kinase, ATP binding site, Concanavalin A-like lectin/glucanase, subgroup, Serine/threonine- / dual specificity protein kinase, catalytic domain	0.319	-1.6476	2.66892e-12	7.60812e-11	yes	down	0.68	2.03	0.88	2.32	2.32	2.74	1.19667	2.46
Nitab4.5_0001265g0100		Leucine-rich repeat, Leucine-rich repeat-containing N-terminal, type 2, Leucine rich repeat 4, Leucine-rich repeat, typical subtype	0.193	-2.37348	0.00878974	0.0339592	yes	down	0.05	0.02	0.08	0.51	0.1	0.17	0.05	0.26
Nitab4.5_0001267g0050		Sugar transporter, conserved site, Major facilitator superfamily domain, general substrate transporter, General substrate transporter, Sugar/inositol transporter, Major facilitator superfamily domain	0.257	-1.96167	2.5936e-48	1.06073e-45	yes	down	2.36	2.24	2.37	9.53	9.09	9.46	2.32333	9.36
Nitab4.5_0001268g0020		Protein kinase-like domain, Serine/threonine- / dual specificity protein kinase, catalytic domain, Protein kinase domain, Protein kinase, ATP binding site, Serine/threonine-protein kinase, active site	3.156	1.65812	6.57574e-06	6.39233e-05	yes	up	2.9	2.74	3.25	1.09	1.42	0.56	2.96333	1.02333
Nitab4.5_0001270g0170		VQ	2.31	1.20798	2.71641e-16	1.26157e-14	yes	up	30.37	32.4	28.53	13.84	15	11.42	30.4333	13.42
Nitab4.5_0001280g0030		NAD(P)-binding domain, Alcohol dehydrogenase superfamily, zinc-type, GroES (chaperonin 10)-like, Alcohol dehydrogenase, zinc-type, conserved site, Polyketide synthase, enoylreductase, Alcohol dehydrogenase GroES-like, Alcohol dehydrogenase, C-terminal	0.472	-1.08461	8.34855e-09	1.40948e-07	yes	down	1.31	1.87	1.8	4.51	3.59	3.57	1.66	3.89
Nitab4.5_0001284g0110		Glucose/ribitol dehydrogenase, NAD(P)-binding domain, Short-chain dehydrogenase/reductase SDR	3.504	1.80907	6.92261e-05	0.00052809	yes	up	1.23	1.74	2.04	0.73	0.54	0.27	1.67	0.513333
Nitab4.5_0001287g0050		Late embryogenesis abundant protein, LEA-14	0.402	-1.31422	2.41778e-06	2.59659e-05	yes	down	3.05	2.77	3.19	11.44	6.47	7.7	3.00333	8.53667
Nitab4.5_0001288g0170		Single hybrid motif, Glycine cleavage H-protein, 2-oxo acid dehydrogenase, lipoyl-binding site	2.029	1.02074	0.000102199	0.00074925	yes	up	8	8.1	8.38	6.25	3.54	4.21	8.16	4.66667
Nitab4.5_0001291g0100		Unknown	0.423	-1.24072	1.15292e-08	1.90475e-07	yes	down	2.41	2.08	1.79	5.41	3.64	5.94	2.09333	4.99667
Nitab4.5_0001293g0020		SRA-YDG, Histone H3-K9 methyltransferase, plant, Pre-SET domain, PUA-like domain, Pre-SET zinc-binding sub-group, Post-SET domain, SET domain	0.404	-1.30661	0.00248002	0.0118361	yes	down	0.29	0.2	0.31	0.63	0.61	0.82	0.266667	0.686667
Nitab4.5_0001296g0010		Heavy metal-associated domain, HMA	2.689	1.42697	0.00389191	0.017307	yes	up	2.51	2.37	3.13	1.02	0.76	1.67	2.67	1.15
Nitab4.5_0001310g0040		NAC domain	0.383	-1.38627	1.93502e-11	4.84118e-10	yes	down	2.39	2.4	1.84	5.24	6.69	6.48	2.21	6.13667
Nitab4.5_0001312g0040		P-loop containing nucleoside triphosphate hydrolase, RHD3/Sey1	0.212	-2.23529	8.18419e-15	3.20022e-13	yes	down	0.4	0.57	0.21	1.74	1.72	2.32	0.393333	1.92667
Nitab4.5_0001320g0010		Zinc finger, B-box	0.283	-1.82214	5.05501e-05	0.000399773	yes	down	0.34	0.32	0.27	1.44	1.01	1.06	0.31	1.17
Nitab4.5_0001324g0090		Cytochrome b561/ferric reductase transmembrane, Cytochrome b561, eukaryote	2.218	1.14901	1.7675e-13	5.8692e-12	yes	up	15.6	14.18	15.78	8.64	8.04	9	15.1867	8.56
Nitab4.5_0001328g0070		Zinc finger, CCCH-type	2.074	1.05257	7.10883e-19	4.317e-17	yes	up	5.3	5.9	5.74	3.32	2.5	2.54	5.64667	2.78667
Nitab4.5_0001329g0110		Transketolase, bacterial-like, Transketolase, C-terminal, Transketolase, C-terminal/Pyruvate-ferredoxin oxidoreductase, domain II, Transketolase, N-terminal, Transketolase-like, pyrimidine-binding domain, Transketolase binding site	0.112	-3.16324	0	0	yes	down	49.48	50.55	47.92	471.37	457.62	440.76	49.3167	456.583
Nitab4.5_0001335g0020		Leucine-rich repeat, Leucine-rich repeat, typical subtype, Leucine rich repeat 4	0.076	-3.72034	0.00565918	0.0235686	yes	down	0.04	0	0.04	0.33	0.28	0.48	0.0266667	0.363333
Nitab4.5_0001335g0030		Protein of unknown function DUF4228, plant	0.369	-1.43789	0.00316227	0.0145232	yes	down	1.68	0.93	1.41	6.03	3.54	3.91	1.34	4.49333
Nitab4.5_0001339g0020		Unknown	3.093	1.62921	0.00593111	0.0245176	yes	up	7.76	1.87	4.09	2.28	1.58	2.03	4.57333	1.96333
Nitab4.5_0001347g0040		Unknown	4.703	2.23347	3.53736e-09	6.35772e-08	yes	up	30.14	30.49	31.44	9.38	13.59	8.89	30.69	10.62
Nitab4.5_0001374g0240		AMP-binding enzyme C-terminal domain, AMP-dependent synthetase/ligase	0.162	-2.62907	0.00460355	0.0198676	yes	down	0.02	0.02	0.11	0.31	0.34	0.29	0.05	0.313333
Nitab4.5_0001375g0010		PMR5 N-terminal domain, PC-Esterase	3.628	1.85926	8.53703e-12	2.25256e-10	yes	up	5.04	6.27	5.87	2.5	0.86	1.72	5.72667	1.69333
Nitab4.5_0001379g0080		Protein of unknown function DUF247, plant	0.403	-1.31242	1.41009e-05	0.000127691	yes	down	2.4	4.28	2.44	9.37	7.44	6.69	3.04	7.83333
Nitab4.5_0001381g0120		NAD(P)-binding domain, Oxidoreductase, C-terminal, Oxidoreductase, N-terminal	0.318	-1.65169	7.81051e-05	0.000588541	yes	down	0.27	0.43	0.45	1.12	0.92	1.7	0.383333	1.24667
Nitab4.5_0001381g0140		Ternary complex factor MIP1, leucine-zipper, Domain of unknown function DUF547	0.462	-1.11471	3.16016e-10	6.6106e-09	yes	down	2.06	2.47	2.21	4.12	5.5	5.18	2.24667	4.93333
Nitab4.5_0001382g0020		Ribulose-1,5-bisphosphate carboxylase small subunit, N-terminal, Ribulose bisphosphate carboxylase small chain, domain, Ribulose bisphosphate carboxylase, small chain	2.066	1.04653	9.26154e-63	6.62861e-60	yes	up	14640.9	14981.5	14468.4	8931.27	8852.07	9404	14696.9	9062.45
Nitab4.5_0001404g0040		Transcription factor CBF/NF-Y/archaeal histone, Histone-fold	2.341	1.227	0.00260269	0.0123319	yes	up	7.97	9.52	12.05	6.95	7.86	2.24	9.84667	5.68333
Nitab4.5_0001413g0010		Protein of unknown function DUF1645, plant	0.312	-1.67821	2.6285e-12	7.49825e-11	yes	down	1.56	3.2	3.48	11.1	8.44	8.94	2.74667	9.49333
Nitab4.5_0001416g0030		Unknown	0.006	-7.48267	3.97869e-29	5.84124e-27	yes	down	0.06	0	0.02	4.32	4.26	4.88	0.0266667	4.48667
Nitab4.5_0001425g0160		Unknown	3.018	1.59355	5.91069e-08	8.66225e-07	yes	up	3.33	2.45	2.1	1.17	1.09	0.45	2.62667	0.903333
Nitab4.5_0001427g0090		Unknown	3.455	1.78861	9.29702e-07	1.08321e-05	yes	up	20.6	15.54	19.52	9.81	6.91	7.72	18.5533	8.14667
Nitab4.5_0001427g0130		Unknown	0.357	-1.48657	1.35734e-24	1.38077e-22	yes	down	11.56	12.06	11.16	34.37	35.65	43.52	11.5933	37.8467
Nitab4.5_0001432g0020		Transcription factor, TCP, Transcription factor TCP subgroup	0.015	-6.07312	1.29895e-11	3.33349e-10	yes	down	0.02	0.02	0.03	1.71	1.64	1.8	0.0233333	1.71667
Nitab4.5_0001435g0080		Unknown	2.645	1.40346	0.000452653	0.00275218	yes	up	7.47	8.09	9.57	4.23	4.35	4.19	8.37667	4.25667
Nitab4.5_0001438g0020		Bulb-type lectin domain, Protein kinase domain, Serine/threonine- / dual specificity protein kinase, catalytic domain, Protein kinase, ATP binding site, Protein kinase-like domain, S-locus glycoprotein, Serine/threonine-protein kinase, active site, Concanavalin A-like lectin/glucanase, subgroup	0.136	-2.87646	8.649e-11	1.97298e-09	yes	down	0.06	0.04	0.06	0.4	0.4	0.4	0.0533333	0.4
Nitab4.5_0001438g0040		Unknown	0.31	-1.68888	5.04038e-45	1.87054e-42	yes	down	5.31	17.95	16.65	15.45	17.86	18.19	13.3033	17.1667
Nitab4.5_0001439g0090		Unknown	8.125	3.02244	0.00290483	0.0135394	yes	up	29.53	35.04	12.49	10.27	0.94	1.5	25.6867	4.23667
Nitab4.5_0001439g0110		Photosynthetic reaction centre, L/M, Photosystem II protein D1	0.235	-2.09062	4.75651e-22	3.90657e-20	yes	down	3.54	3.21	4.15	22.81	17	11.05	3.63333	16.9533
Nitab4.5_0001441g0010		HIP116, Rad5p N-terminal, Zinc finger, RING/FYVE/PHD-type, Zinc finger, RING-type, SNF2-related, P-loop containing nucleoside triphosphate hydrolase, UBA-like, Zinc finger, RING-type, conserved site, Ubiquitin-associated/translation elongation factor EF1B, N-terminal, eukaryote, Helicase, superfamily 1/2, ATP-binding domain	3.08	1.6228	0.00646509	0.0263575	yes	up	0.22	0.26	0.26	0.09	0.02	0.13	0.246667	0.08
Nitab4.5_0001441g0080		Myb domain, SANT/Myb domain, Homeodomain-like, Myb-like domain	0.382	-1.3898	0.000117808	0.000848929	yes	down	0.53	0.6	0.62	2.01	1.68	1.92	0.583333	1.87
Nitab4.5_0001451g0040		Uncharacterised protein family UPF0497, trans-membrane plant subgroup, Uncharacterised protein family UPF0497, trans-membrane plant	0.214	-2.22438	0.00600878	0.0247846	yes	down	0.2	0.57	0.24	1.49	2.97	1.29	0.336667	1.91667
Nitab4.5_0001453g0070		Unknown	2.011	1.00799	9.50986e-24	9.25134e-22	yes	up	26.59	29.48	26.29	16.17	13.53	13.8	27.4533	14.5
Nitab4.5_0001459g0080		Glutaredoxin, Thioredoxin-like fold, Glutaredoxin-like, plant II, Glutaredoxin subgroup	45.641	5.51225	5.08596e-05	0.000401905	yes	up	9.8	2.96	8.08	0.56	0	0	6.94667	0.186667
Nitab4.5_0001461g0050		Terpenoid synthase, Terpene synthase, metal-binding domain, Terpenoid cyclases/protein prenyltransferase alpha-alpha toroid, Terpene synthase, N-terminal domain	0.198	-2.33762	3.40802e-08	5.21947e-07	yes	down	0.35	0.14	0.17	1.25	1.11	1.13	0.22	1.16333
Nitab4.5_0001472g0090		Phospholipid/glycerol acyltransferase	0.363	-1.46108	0.00163003	0.00829395	yes	down	0.86	1.61	0.87	6.27	3.71	3.99	1.11333	4.65667
Nitab4.5_0001474g0050		Drug/metabolite transporter	0.196	-2.3489	0.000457082	0.00277532	yes	down	0.18	0.64	0.21	1.54	0.86	3.62	0.343333	2.00667
Nitab4.5_0001476g0100		Cytochrome P450, Cytochrome P450, B-class, Cytochrome P450, conserved site	2.518	1.33217	0.00922318	0.0353037	yes	up	1.62	1.93	1.46	0.66	1.85	0.33	1.67	0.946667
Nitab4.5_0001477g0080		Cysteine-rich secretory protein, allergen V5/Tpx-1-related, Allergen V5/Tpx-1-related, conserved site, CAP domain, Ves allergen	0.183	-2.45075	1.54509e-17	8.27904e-16	yes	down	1.18	0.67	0.96	6.39	5.21	5.01	0.936667	5.53667
Nitab4.5_0001477g0180		Leucine-rich repeat, Protein kinase domain, Serine/threonine- / dual specificity protein kinase, catalytic domain, Leucine-rich repeat-containing N-terminal, type 2, Protein kinase-like domain, Protein kinase, ATP binding site, Serine/threonine-protein kinase, active site	0.326	-1.61641	6.85591e-05	0.000523847	yes	down	0.13	0.25	0.18	0.67	0.46	0.64	0.186667	0.59
Nitab4.5_0001492g0080		Protein kinase-like domain, Leucine-rich repeat, Protein kinase, ATP binding site, Leucine-rich repeat, typical subtype, PGG domain	0.399	-1.32543	0.00152656	0.00783112	yes	down	0.28	0.18	0.27	0.7	0.6	0.58	0.243333	0.626667
Nitab4.5_0001494g0110		Unknown	0.272	-1.87613	7.68319e-21	5.52859e-19	yes	down	1.36	1.62	1.53	6.24	5.92	5.64	1.50333	5.93333
Nitab4.5_0001494g0130		Domain of unknown function DUF221	4.345	2.11937	0.0026779	0.012639	yes	up	0.3	0.27	0.32	0.06	0.08	0.08	0.296667	0.0733333
Nitab4.5_0001503g0010		Disease resistance protein, P-loop containing nucleoside triphosphate hydrolase, NB-ARC, Late blight resistance protein R1	0.189	-2.40707	0.00151493	0.00777845	yes	down	0.04	0.04	0.06	0.42	0.1	0.22	0.0466667	0.246667
Nitab4.5_0001504g0140		Glycoside hydrolase family 3 C-terminal domain, Glycoside hydrolase, family 3, N-terminal, Glycoside hydrolase, superfamily, Glycoside hydrolase family 3	4.734	2.24316	4.98703e-06	4.98454e-05	yes	up	0.81	0.78	1.21	0.24	0.19	0.19	0.933333	0.206667
Nitab4.5_0001508g0030		Sugar isomerase (SIS)	0.469	-1.09148	3.6091e-08	5.50639e-07	yes	down	6.56	7.8	7.84	17.23	18.24	19.79	7.4	18.42
Nitab4.5_0001519g0040		Unknown	0.352	-1.50665	6.33197e-09	1.0939e-07	yes	down	1.13	0.76	1.08	3	2.14	3.56	0.99	2.9
Nitab4.5_0001519g0160		Protein phosphatase 2C (PP2C)-like domain, Protein phosphatase 2C, manganese/magnesium aspartate binding site, Protein phosphatase 2C	0.465	-1.10551	2.87817e-21	2.14817e-19	yes	down	5.16	4.83	4.65	10.49	9.44	11.93	4.88	10.62
Nitab4.5_0001520g0080		Lipase, class 3	0.489	-1.03257	0.00759077	0.0301077	yes	down	0.9	0.8	0.86	1.37	2.02	2.26	0.853333	1.88333
Nitab4.5_0001523g0030		Histone core, Histone H2B, Histone-fold	2.038	1.02681	1.35352e-29	2.06271e-27	yes	up	68.74	85.78	66.13	44.83	44.78	50.55	73.55	46.72
Nitab4.5_0001525g0070		SAM dependent carboxyl methyltransferase	0.476	-1.07154	0.000287672	0.00185666	yes	down	0.99	0.98	1.11	2.35	2.08	2.4	1.02667	2.27667
Nitab4.5_0001529g0020		Bifunctional inhibitor/plant lipid transfer protein/seed storage helical domain	2.472	1.30571	6.39861e-09	1.10399e-07	yes	up	32.8	42.35	41.14	26.76	24.42	17.05	38.7633	22.7433
Nitab4.5_0001536g0020		Protein kinase, ATP binding site, Protein kinase-like domain, Serine/threonine-protein kinase, active site, Protein kinase domain, Serine/threonine- / dual specificity protein kinase, catalytic domain, Concanavalin A-like lectin/glucanase, subgroup	0.474	-1.07598	3.08519e-05	0.000257715	yes	down	0.67	0.61	0.74	1.46	1.51	1.54	0.673333	1.50333
Nitab4.5_0001536g0030		Serine/threonine- / dual specificity protein kinase, catalytic domain, Serine/threonine-protein kinase, active site, Concanavalin A-like lectin/glucanase, subgroup, Protein kinase-like domain, Serine-threonine/tyrosine-protein kinase catalytic domain, Protein kinase, ATP binding site, Protein kinase domain	0.341	-1.55152	5.58799e-09	9.74191e-08	yes	down	0.67	0.99	0.77	2.63	2.2	2.63	0.81	2.48667
Nitab4.5_0001538g0110		C2 domain, Phosphoribosyltransferase C-terminal	2.254	1.1724	0.0015423	0.00789874	yes	up	0.85	1.24	0.94	0.52	0.54	0.34	1.01	0.466667
Nitab4.5_0001539g0030		NAD(P)-binding domain, Alcohol dehydrogenase superfamily, zinc-type, GroES (chaperonin 10)-like, Alcohol dehydrogenase, C-terminal, Alcohol dehydrogenase GroES-like, Alcohol dehydrogenase, zinc-type, conserved site, Polyketide synthase, enoylreductase	2.144	1.10038	0.000614612	0.00360774	yes	up	2.76	2.06	3.05	1.42	1.66	0.84	2.62333	1.30667
Nitab4.5_0001540g0030		Eukaryotic initiation factor 3, gamma subunit	2.023	1.01679	8.98084e-18	4.9444e-16	yes	up	13.12	13.97	13.93	6.62	7.35	7.5	13.6733	7.15667
Nitab4.5_0001541g0050		Transcription factor, MADS-box, Transcription factor, K-box	2.279	1.18834	2.22177e-09	4.13218e-08	yes	up	7.14	6.15	8.1	4.09	3.02	3.69	7.13	3.6
Nitab4.5_0001542g0130		C2 domain, Phosphoribosyltransferase C-terminal	2.021	1.01473	0.00100567	0.0054855	yes	up	0.67	0.76	0.7	0.41	0.31	0.35	0.71	0.356667
Nitab4.5_0001544g0090		Pectin lyase fold, Parallel beta-helix repeat, Pectin lyase fold/virulence factor, Glycoside hydrolase, family 28	2.785	1.47766	1.80698e-19	1.1625e-17	yes	up	5.28	5.45	5.16	2.15	1.93	1.86	5.29667	1.98
Nitab4.5_0001544g0150		Unknown	0.469	-1.09104	5.30738e-07	6.52515e-06	yes	down	10.97	11.21	12.03	26.54	30.72	36.04	11.4033	31.1
Nitab4.5_0001544g0160		Zinc finger, RING/FYVE/PHD-type	0.084	-3.56696	2.23158e-17	1.17842e-15	yes	down	0.21	0.19	0.28	2.61	3.34	3.07	0.226667	3.00667
Nitab4.5_0001552g0020		Unknown	4.783	2.25784	0.00549365	0.0230488	yes	up	2.29	1.98	1.3	0.66	0.78	0	1.85667	0.48
Nitab4.5_0001552g0140		Reticulon	2.031	1.02189	0.000470089	0.00284653	yes	up	2.86	2.68	2.83	1.99	1.39	1.08	2.79	1.48667
Nitab4.5_0001553g0040		P-loop containing nucleoside triphosphate hydrolase, NB-ARC, Disease resistance protein	0.008	-6.98883	2.39965e-08	3.78504e-07	yes	down	0	0.01	0	0.55	0.73	0.37	0.00333333	0.55
Nitab4.5_0001567g0080		Myb domain, SANT/Myb domain, Homeodomain-like	2.347	1.23094	0.00692983	0.0278947	yes	up	0.4	0.49	0.31	0.23	0.19	0.1	0.4	0.173333
Nitab4.5_0001571g0100		Peptidase S10, serine carboxypeptidase, Peptidase S10, serine carboxypeptidase, active site	0.003	-8.38766	7.86089e-16	3.44709e-14	yes	down	0	0.28	0	10.56	14.16	10.86	0.0933333	11.86
Nitab4.5_0001574g0010		UDP-glucuronosyl/UDP-glucosyltransferase	0.061	-4.04161	4.51633e-07	5.63031e-06	yes	down	0.03	0.12	0.04	1.76	0.5	1.06	0.0633333	1.10667
Nitab4.5_0001580g0130		ABC transporter-like, AAA+ ATPase domain, ABC transporter, transmembrane domain, ABC transporter type 1, transmembrane domain, ABC transporter, conserved site, P-loop containing nucleoside triphosphate hydrolase	0.444	-1.17008	1.5243e-08	2.48754e-07	yes	down	1.05	1.13	1.19	2.21	2.78	2.99	1.12333	2.66
Nitab4.5_0001584g0070		NADH:ubiquinone oxidoreductase-like, 20kDa subunit, NADH-ubiquinone oxidoreductase, 20 Kd subunit	2.161	1.11198	4.50603e-05	0.000361059	yes	up	184.54	214.9	169.42	157.92	209.61	136.89	189.62	168.14
Nitab4.5_0001592g0030		Chitin-binding, type 1, Barwin, RlpA-like double-psi beta-barrel domain, Barwin, conserved site, Barwin-like endoglucanase, Chitin-binding, type 1, conserved site	0.436	-1.19866	4.05583e-20	2.74591e-18	yes	down	24.21	22.49	21.94	69.91	44.56	60.68	22.88	58.3833
Nitab4.5_0001600g0120		Leucine-rich repeat-containing N-terminal, type 2, Leucine rich repeat 4	0.463	-1.11011	3.41498e-19	2.1353e-17	yes	down	30.38	30.73	31.08	64.48	74.75	90.05	30.73	76.4267
Nitab4.5_0001614g0110		Carbohydrate-binding, CenC-like, Glycoside hydrolase, family 10, Galactose-binding domain-like, Glycoside hydrolase, superfamily, Glycoside hydrolase, catalytic domain	2.231	1.15786	0.000120868	0.000868322	yes	up	0.86	0.99	0.91	0.54	0.42	0.32	0.92	0.426667
Nitab4.5_0001614g0190		Unknown	0.02	-5.65773	2.31492e-12	6.6558e-11	yes	down	0	0.25	0	4.76	4.14	2.64	0.0833333	3.84667
Nitab4.5_0001615g0010		BTB/POZ fold, WD40/YVTN repeat-like-containing domain, WD40-repeat-containing domain, Potassium channel tetramerisation-type BTB domain, BTB/POZ-like	0.431	-1.21495	0.00206556	0.0101344	yes	down	0.41	0.47	0.72	1.29	1.44	1.15	0.533333	1.29333
Nitab4.5_0001616g0120		Glycosyl transferase, family 14	0.49	-1.02811	0.000386958	0.00240342	yes	down	0.5	0.56	0.79	1.11	1.36	1.42	0.616667	1.29667
Nitab4.5_0001618g0070		BRCT domain	0.309	-1.69628	0.00114981	0.00615362	yes	down	1.3	0.53	0.72	5.18	2.9	1.83	0.85	3.30333
Nitab4.5_0001618g0270		Glycerol-3-phosphate dehydrogenase, NAD-dependent, Glycerol-3-phosphate dehydrogenase, NAD-dependent, N-terminal, Glycerol-3-phosphate dehydrogenase, NAD-dependent, C-terminal, 6-phosphogluconate dehydrogenase, C-terminal-like, NAD(P)-binding domain, Dehydrogenase, multihelical	0.373	-1.42179	1.3994e-29	2.12455e-27	yes	down	4.6	6.04	6.01	13.88	16.65	14.52	5.55	15.0167
Nitab4.5_0001618g0290		Unknown	0.472	-1.08275	4.17755e-07	5.23402e-06	yes	down	1.19	1.19	1.31	3.2	2.86	2.05	1.23	2.70333
Nitab4.5_0001620g0010		C-5 cytosine methyltransferase, Bromo adjacent homology (BAH) domain, Chromo domain-like, DNA (cytosine-5-)-methyltransferase, plant, Chromo domain/shadow, Chromo domain, conserved site, Chromo domain	2.756	1.46237	2.71133e-09	4.98487e-08	yes	up	1.6	1.92	1.71	0.78	0.71	0.44	1.74333	0.643333
Nitab4.5_0001639g0010		FBD domain	0.03	-5.07215	0.00225449	0.010923	yes	down	0	0	0	0.31	1.01	1.03	0	0.783333
Nitab4.5_0001646g0050		Aminotransferase, class IV, conserved site, Aminotransferase, class IV, Branched-chain amino acid aminotransferase II	0.433	-1.20771	2.93915e-07	3.7866e-06	yes	down	2.01	1.18	1.66	2.88	3.89	4.31	1.61667	3.69333
Nitab4.5_0001648g0030		Protein of unknown function DUF4228, plant	0.49	-1.02956	9.78798e-09	1.63119e-07	yes	down	12.47	12.57	12.61	34.05	26.97	33.77	12.55	31.5967
Nitab4.5_0001649g0060		Unknown	0.031	-5.02138	9.31401e-21	6.64245e-19	yes	down	0.04	0.27	0.04	4.28	3.48	3.93	0.116667	3.89667
Nitab4.5_0001651g0090		Bulb-type lectin domain, Protein kinase-like domain, Protein kinase domain, Serine/threonine-protein kinase, active site, Concanavalin A-like lectin/glucanase, subgroup, Apple-like, Protein kinase, ATP binding site, Serine/threonine- / dual specificity protein kinase, catalytic domain	0.359	-1.47686	5.9408e-07	7.211e-06	yes	down	0.65	0.48	0.32	1.65	1.31	1.27	0.483333	1.41
Nitab4.5_0001651g0150		Histone-fold, Histone H2A, Histone core	0.162	-2.62943	4.54859e-10	9.32519e-09	yes	down	1.34	2.59	1.48	12.26	17.17	15.04	1.80333	14.8233
Nitab4.5_0001653g0070		Protein of unknown function DUF707	0.499	-1.00229	0.0117792	0.043309	yes	down	0.41	0.53	0.46	1.15	0.55	1.35	0.466667	1.01667
Nitab4.5_0001655g0040		Unknown	0.456	-1.13351	0.00384397	0.0171375	yes	down	0.65	0.57	0.4	1.35	1.47	1.2	0.54	1.34
Nitab4.5_0001662g0030		Oxoglutarate/iron-dependent dioxygenase, Isopenicillin N synthase, Non-haem dioxygenase N-terminal domain, Isopenicillin N synthase-like	0.235	-2.08684	2.71689e-06	2.88229e-05	yes	down	0.48	0.52	0.32	2.16	1.22	2.7	0.44	2.02667
Nitab4.5_0001668g0090		Unknown	0.485	-1.04353	1.05656e-56	6.61673e-54	yes	down	205.59	219.48	210.03	444.48	434.81	496.76	211.7	458.683
Nitab4.5_0001668g0150		MULE transposase domain	0.332	-1.59051	1.34854e-07	1.85228e-06	yes	down	0.12	0.32	0.24	0.9	0.57	0.63	0.226667	0.7
Nitab4.5_0001669g0110		Unknown	0.482	-1.05268	7.41383e-06	7.12322e-05	yes	down	1.03	1.01	0.72	2.53	1.75	1.68	0.92	1.98667
Nitab4.5_0001673g0030		Rad60/SUMO-like domain, Ubiquitin supergroup	3.449	1.78621	0.000963531	0.00528946	yes	up	4.59	3.79	5.53	1.89	1.75	0.8	4.63667	1.48
Nitab4.5_0001692g0010		Remorin, C-terminal	2.224	1.15331	0.00160574	0.00818488	yes	up	1.15	1.16	0.97	0.77	0.38	0.39	1.09333	0.513333
Nitab4.5_0001709g0010		Carbonic anhydrase, Carbonic anhydrase, prokaryotic-like, conserved site	0.4	-1.3213	1.49138e-05	0.000134325	yes	down	1.26	1.65	1.82	4.05	2.99	5.65	1.57667	4.23
Nitab4.5_0001725g0170		FeS cluster biogenesis, FeS cluster insertion, C-terminal, conserved site	2.555	1.35311	2.38699e-08	3.76656e-07	yes	up	47.69	45.25	41.28	26.94	18.34	32.18	44.74	25.82
Nitab4.5_0001726g0100		Apple-like, Bulb-type lectin domain, Protein kinase domain, Serine/threonine- / dual specificity protein kinase, catalytic domain, Protein kinase-like domain, S-locus glycoprotein, Serine/threonine-protein kinase, active site, PAN-2 domain, Concanavalin A-like lectin/glucanase, subgroup	0.439	-1.18817	2.69985e-11	6.59817e-10	yes	down	1.15	1.23	1.17	2.66	2.62	3	1.18333	2.76
Nitab4.5_0001730g0100		Leucine-rich repeat, typical subtype, Leucine rich repeat 4, Leucine-rich repeat	0.434	-1.20281	0.00890967	0.0343134	yes	down	0.4	0.36	0.28	0.68	0.93	0.89	0.346667	0.833333
Nitab4.5_0001735g0090		Unknown	3.048	1.60786	3.09099e-08	4.77958e-07	yes	up	237.4	232.97	242.1	112.01	96.1	52.72	237.49	86.9433
Nitab4.5_0001737g0010		Unknown	0.001	-9.46944	1.48358e-47	5.94621e-45	yes	down	0.1	0	0.17	60.78	71.32	66.94	0.09	66.3467
Nitab4.5_0001737g0030		Pyrophosphate-dependent phosphofructokinase TP0108, Phosphofructokinase, Phosphofructokinase domain	3.565	1.83394	7.84937e-92	1.43001e-88	yes	up	29.15	28.7	29.37	9.49	8.52	7.5	29.0733	8.50333
Nitab4.5_0001737g0040		Protein kinase, ATP binding site, Serine/threonine- / dual specificity protein kinase, catalytic domain, Protein kinase domain, Serine/threonine-protein kinase, active site, Protein kinase-like domain	5.186	2.37471	5.38912e-21	3.93435e-19	yes	up	5.39	5.53	4.23	1.04	1.18	1.15	5.05	1.12333
Nitab4.5_0001740g0010		Zinc finger, RING/FYVE/PHD-type, Protein of unknown function DUF1644	0.001	-10.0527	4.24368e-17	2.17224e-15	yes	down	0	0	0	7.85	7.33	6.28	0	7.15333
Nitab4.5_0001740g0020		Glycosyl transferase, family 28, UDP-glucuronosyl/UDP-glucosyltransferase	0.347	-1.52822	3.8762e-29	5.71169e-27	yes	down	2.42	2.8	2.49	8.49	6.74	7.56	2.57	7.59667
Nitab4.5_0001740g0030		Unknown	0.003	-8.56345	3.21734e-31	5.63106e-29	yes	down	0	0	0.25	22.11	23.79	28.86	0.0833333	24.92
Nitab4.5_0001740g0070		Zinc finger, HIT-type	0.001	-10.5637	5.09367e-19	3.1554e-17	yes	down	0	0	0.04	24.83	26.03	27.79	0.0133333	26.2167
Nitab4.5_0001740g0080		Myc-type, basic helix-loop-helix (bHLH) domain	0.034	-4.8766	2.60751e-12	7.44367e-11	yes	down	0.06	0.03	0	0.97	1.04	0.73	0.03	0.913333
Nitab4.5_0001740g0110		Mannose-binding lectin	0.124	-3.00722	1.37445e-118	5.5088e-115	yes	down	2.03	2.27	2.79	9.96	11.5	11.8	2.36333	11.0867
Nitab4.5_0001742g0030		Cytochrome P450, Cytochrome P450, conserved site, Cytochrome P450, E-class, group I	0.279	-1.83987	4.85602e-12	1.32581e-10	yes	down	0.9	0.84	0.79	3.09	2.89	3.57	0.843333	3.18333
Nitab4.5_0001747g0090		Serine-threonine/tyrosine-protein kinase catalytic domain, Protein kinase-like domain, Protein kinase domain	0.44	-1.1843	2.8023e-15	1.15552e-13	yes	down	1.51	1.54	1.49	3.43	2.77	3.85	1.51333	3.35
Nitab4.5_0001750g0050		Proton-dependent oligopeptide transporter family, PTR2 family proton/oligopeptide symporter, conserved site, Major facilitator superfamily domain, general substrate transporter	2.907	1.53929	0.00433888	0.0189234	yes	up	0.73	0.82	0.37	0.43	0.11	0.16	0.64	0.233333
Nitab4.5_0001751g0060		Nonaspanin (TM9SF)	2.159	1.11023	9.19237e-23	8.18734e-21	yes	up	15.52	17.38	15.25	7.98	8.79	6.45	16.05	7.74
Nitab4.5_0001751g0090		Unknown	4.545	2.18433	0.00138248	0.00720201	yes	up	4.49	5.31	2.8	0.62	0.83	2.28	4.2	1.24333
Nitab4.5_0001754g0010		PAR1	0.265	-1.91356	2.70982e-23	2.54355e-21	yes	down	4.89	3.65	5.24	17.38	16.99	22.61	4.59333	18.9933
Nitab4.5_0001756g0050		Major facilitator superfamily domain, Sugar transporter, conserved site, Major facilitator superfamily domain, general substrate transporter, General substrate transporter	0.22	-2.18405	0.000211755	0.00142688	yes	down	0.18	0.09	0.16	0.51	0.74	0.78	0.143333	0.676667
Nitab4.5_0001756g0180		Thiamin pyrophosphokinase, catalytic domain, Thiamin pyrophosphokinase	2.042	1.03016	9.4364e-14	3.25763e-12	yes	up	22.76	25.74	23.74	12.98	11.63	8.95	24.08	11.1867
Nitab4.5_0001757g0020		Myc-type, basic helix-loop-helix (bHLH) domain, Achaete-scute transcription factor-related	0.178	-2.49411	0.000357738	0.00224507	yes	down	0.26	0.16	0.14	0.59	1.25	1.51	0.186667	1.11667
Nitab4.5_0001759g0020		Homeodomain, ZF-HD class, Homeodomain-like, ZF-HD homeobox protein, Cys/His-rich dimerisation domain	2.379	1.25065	8.08811e-07	9.53632e-06	yes	up	7.07	7.53	4.95	2.84	2.84	3.39	6.51667	3.02333
Nitab4.5_0001761g0020		Cytochrome c oxidase, subunit I, Cytochrome c oxidase, subunit I domain, Cytochrome c oxidase, subunit I, copper-binding site	0.174	-2.52055	0.000255722	0.00167994	yes	down	0.25	0.16	0.15	1.96	1.02	0.54	0.186667	1.17333
Nitab4.5_0001762g0080		Cellulose synthase, Zinc finger, RING/FYVE/PHD-type	2.077	1.05419	4.26191e-14	1.53613e-12	yes	up	9.83	10.83	9.12	5.49	4.57	4.41	9.92667	4.82333
Nitab4.5_0001765g0010		Unknown	0.001	-9.6419	1.0755e-15	4.64006e-14	yes	down	0	0	0	4.4	4.68	5.57	0	4.88333
Nitab4.5_0001777g0020		Protein of unknown function DUF247, plant	0.388	-1.36697	9.09277e-68	8.28269e-65	yes	down	15.86	14.94	15.95	40.18	41.21	45.08	15.5833	42.1567
Nitab4.5_0001779g0020		Xanthine/uracil/vitamin C permease	0.26	-1.94452	0.00733061	0.029264	yes	down	1.03	0	0.46	3.51	2.04	1.54	0.496667	2.36333
Nitab4.5_0001780g0010		Pectinesterase inhibitor domain	0.35	-1.51409	1.68175e-23	1.60219e-21	yes	down	13.32	17.37	13.55	48.45	43.18	55.85	14.7467	49.16
Nitab4.5_0001781g0010		Serine-threonine/tyrosine-protein kinase catalytic domain, Leucine-rich repeat, Serine/threonine-protein kinase, active site, Protein kinase-like domain, Serine/threonine- / dual specificity protein kinase, catalytic domain, Leucine-rich repeat-containing N-terminal, type 2, Protein kinase, ATP binding site, Leucine-rich repeat, typical subtype, Concanavalin A-like lectin/glucanase, subgroup, Pro…	0.223	-2.16179	0.00143281	0.00742239	yes	down	0.04	0.07	0.05	0.19	0.42	0.14	0.0533333	0.25
Nitab4.5_0001784g0010		NB-ARC, Disease resistance protein, P-loop containing nucleoside triphosphate hydrolase	0.232	-2.10672	7.91886e-17	3.97729e-15	yes	down	0.65	0.38	0.51	2.11	2.16	2.56	0.513333	2.27667
Nitab4.5_0001784g0020		NB-ARC, P-loop containing nucleoside triphosphate hydrolase, Disease resistance protein	0.228	-2.13161	0.00234054	0.0112724	yes	down	0.05	0.24	0	0.49	0.39	0.48	0.0966667	0.453333
Nitab4.5_0001789g0030		Haem peroxidase, plant/fungal/bacterial, Peroxidases heam-ligand binding site, Plant peroxidase, Haem peroxidase	4.031	2.01121	0.0108366	0.0403916	yes	up	0.37	0.59	0.85	0.22	0.26	0	0.603333	0.16
Nitab4.5_0001794g0080		BURP domain	0.318	-1.65487	0.00791719	0.0311772	yes	down	0.29	0.21	0.35	1.29	1.23	0.38	0.283333	0.966667
Nitab4.5_0001794g0130		BURP domain	0.378	-1.40423	0.00626186	0.0256437	yes	down	0.47	0.16	0.79	2.13	1.05	0.79	0.473333	1.32333
Nitab4.5_0001796g0230		NADH:ubiquinone/plastoquinone oxidoreductase, chain 3, ATPase, F0 complex, subunit 8, mitochondrial, plant	0.163	-2.61569	0.00856512	0.0332678	yes	down	0.1	0.07	0.04	0.85	0.38	0.13	0.07	0.453333
Nitab4.5_0001797g0100		Cytochrome P450, E-class, group I, Cytochrome P450, Cytochrome P450, conserved site	2.776	1.47299	2.28128e-08	3.60971e-07	yes	up	2.7	3.08	2.91	1.5	1.22	0.57	2.89667	1.09667
Nitab4.5_0001800g0020		Heat shock protein 70, conserved site, Heat shock protein 70 family	2.855	1.51347	0.00078266	0.00443441	yes	up	1.04	0.87	1.14	0.28	0.53	0.32	1.01667	0.376667
Nitab4.5_0001800g0190		ENTH/VHS, Epsin domain, N-terminal, Epsin-like, N-terminal	0.455	-1.13708	3.01792e-08	4.67743e-07	yes	down	2.11	2.34	1.77	5.19	4.72	4.61	2.07333	4.84
Nitab4.5_0001802g0130		Unknown	2.639	1.39984	0.00119812	0.00637809	yes	up	218.59	225.82	210.11	79.91	260.31	111.19	218.173	150.47
Nitab4.5_0001806g0020		Protein phosphatase 2C, manganese/magnesium aspartate binding site, Protein phosphatase 2C (PP2C)-like domain, Protein phosphatase 2C	0.287	-1.80232	5.08318e-06	5.06841e-05	yes	down	0.71	0.72	0.38	2.42	1.82	2.64	0.603333	2.29333
Nitab4.5_0001810g0050		Triose-phosphate transporter domain	0.384	-1.38006	1.18527e-08	1.95496e-07	yes	down	2.51	1.86	1.36	5.32	5.26	5.47	1.91	5.35
Nitab4.5_0001812g0100		Peptidase C1A, papain, Cysteine peptidase, histidine active site, Peptidase C1A, papain C-terminal, Proteinase inhibitor I29, cathepsin propeptide, Cysteine peptidase, asparagine active site, Cysteine peptidase, cysteine active site	2.898	1.53487	6.77404e-11	1.56667e-09	yes	up	3.63	3.46	3.91	1.67	1.2	1.13	3.66667	1.33333
Nitab4.5_0001815g0010		Cytochrome P450, E-class, group I, Cytochrome P450, Cytochrome P450, conserved site	2.174	1.1202	2.44205e-05	0.000209677	yes	up	1.95	2.07	2.05	1.3	0.88	0.74	2.02333	0.973333
Nitab4.5_0001815g0090		Mini-chromosome maintenance, conserved site, MCM N-terminal domain, Rubredoxin-type fold, Mini-chromosome maintenance, DNA-dependent ATPase, DNA replication licensing factor Mcm6, Nucleic acid-binding, OB-fold, P-loop containing nucleoside triphosphate hydrolase	2.368	1.24389	5.2706e-18	2.97949e-16	yes	up	4.73	4.68	4.06	2.16	1.98	1.7	4.49	1.94667
Nitab4.5_0001821g0060		Alcohol dehydrogenase, zinc-type, conserved site, NAD(P)-binding domain, Alcohol dehydrogenase, C-terminal, GroES (chaperonin 10)-like, Alcohol dehydrogenase superfamily, zinc-type, Alcohol dehydrogenase GroES-like	4.72	2.23871	1.13363e-09	2.20884e-08	yes	up	2.54	2.89	3.57	1.17	0.6	0.27	3	0.68
Nitab4.5_0001831g0110		Histone H4, Histone H4, conserved site, Histone core, Histone-fold, TATA box binding protein associated factor (TAF)	2.609	1.38338	6.68974e-22	5.44969e-20	yes	up	54.01	49.38	52.36	22.3	29.28	18.39	51.9167	23.3233
Nitab4.5_0001832g0080		Unknown	0.374	-1.41814	0.00226056	0.0109464	yes	down	2.09	1.48	3.34	8.45	10.05	5.51	2.30333	8.00333
Nitab4.5_0001833g0060		Terpenoid synthase, Terpene synthase, N-terminal domain, Terpene synthase, metal-binding domain, Terpenoid cyclases/protein prenyltransferase alpha-alpha toroid	0.357	-1.48432	2.15826e-13	7.11372e-12	yes	down	0.92	1.07	1.23	3.31	2.7	3.29	1.07333	3.1
Nitab4.5_0001846g0040		DNA-binding domain, AP2/ERF domain	0.498	-1.00602	6.44799e-06	6.27728e-05	yes	down	2.41	2.3	2.79	4.84	5.48	5.64	2.5	5.32
Nitab4.5_0001853g0030		DNA/RNA helicase, DEAD/DEAH box type, N-terminal, Helicase, superfamily 1/2, ATP-binding domain, RNA helicase, ATP-dependent, DEAD-box, conserved site, Helicase, C-terminal, P-loop containing nucleoside triphosphate hydrolase, RNA helicase, DEAD-box type, Q motif	4.518	2.17581	4.04579e-87	6.48621e-84	yes	up	13.46	15.15	14.62	3.3	3.18	3.41	14.41	3.29667
Nitab4.5_0001856g0060		U box domain, Armadillo-like helical, Armadillo, Armadillo-type fold, Zinc finger, RING/FYVE/PHD-type	0.42	-1.25081	0.00506807	0.0215521	yes	down	0.29	0.19	0.1	0.48	0.61	0.34	0.193333	0.476667
Nitab4.5_0001856g0080		Protein of unknown function DUF2346	2.847	1.50936	0.000203369	0.00137594	yes	up	56.81	62.66	37.56	28.61	36.14	39.28	52.3433	34.6767
Nitab4.5_0001860g0020		Glycosyl transferase, family 17	0.473	-1.07926	3.39292e-05	0.000280331	yes	down	1.11	1.46	1.11	2.99	2.63	2.61	1.22667	2.74333
Nitab4.5_0001863g0230		Domain of unknown function DUF23	0.193	-2.37507	4.18272e-05	0.000337944	yes	down	0.16	0.1	0.1	0.59	0.63	0.72	0.12	0.646667
Nitab4.5_0001875g0130		Kinesin, motor domain, Cytochrome P450, Kinesin-like protein, Kinesin, motor region, conserved site, P-loop containing nucleoside triphosphate hydrolase	2.395	1.26021	2.59088e-07	3.37151e-06	yes	up	1.59	1.59	1.61	0.66	0.88	0.53	1.59667	0.69
Nitab4.5_0001876g0060		Leucine-rich repeat-containing N-terminal, type 2, Protein kinase, ATP binding site, Serine-threonine/tyrosine-protein kinase catalytic domain, Protein kinase domain, Protein kinase-like domain	0.292	-1.77659	6.96932e-50	3.06956e-47	yes	down	2.56	2.44	2.67	8.8	8.88	8.27	2.55667	8.65
Nitab4.5_0001879g0040		Unknown	0.028	-5.13912	1.39289e-71	1.43147e-68	yes	down	0.11	0.12	0.04	4.09	3.69	3.49	0.09	3.75667
Nitab4.5_0001879g0130		Sodium/calcium exchanger membrane region	0.288	-1.79421	0.00144312	0.00746809	yes	down	0.1	0.13	0.16	0.59	0.63	0.22	0.13	0.48
Nitab4.5_0001884g0040		Unknown	0.005	-7.75425	2.54107e-10	5.3944e-09	yes	down	0	0.03	0	2.71	1.88	3.19	0.01	2.59333
Nitab4.5_0001886g0040		Disease resistance protein, NB-ARC, P-loop containing nucleoside triphosphate hydrolase	0.382	-1.3883	2.58934e-10	5.48523e-09	yes	down	0.81	0.9	0.73	2.53	1.8	2.3	0.813333	2.21
Nitab4.5_0001889g0160		PLC-like phosphodiesterase, TIM beta/alpha-barrel domain, Phospholipase C, phosphatidylinositol-specific , X domain	0.405	-1.30415	1.17848e-21	9.31626e-20	yes	down	6.4	7.53	6.84	17.66	17.71	18.45	6.92333	17.94
Nitab4.5_0001915g0140		UV radiation resistance protein/autophagy-related protein 14	0.251	-1.99399	3.90302e-55	2.17268e-52	yes	down	3.96	3.06	3.91	15.62	12.66	15.62	3.64333	14.6333
Nitab4.5_0001918g0110		Zinc finger, RING-type, Zinc finger, RING/FYVE/PHD-type	3.589	1.8435	0.012396	0.0451297	yes	up	2.22	3.37	2.2	1.77	2.42	1.43	2.59667	1.87333
Nitab4.5_0001925g0230		Armadillo, Zinc finger, RING/FYVE/PHD-type, Armadillo-type fold, U box domain, Armadillo-like helical	3.245	1.69804	3.55027e-05	0.000291767	yes	up	0.73	0.68	0.78	0.21	0.19	0.29	0.73	0.23
Nitab4.5_0001937g0030		C2 domain, Arf GTPase activating protein	0.11	-3.18202	1.04381e-25	1.19191e-23	yes	down	0.2	0.47	0.31	2.56	2.54	2.2	0.326667	2.43333
Nitab4.5_0001946g0050		Unknown	2.456	1.29659	0.00359507	0.0161681	yes	up	0.93	0.59	0.37	0.35	0.22	0.24	0.63	0.27
Nitab4.5_0001946g0060		Unknown	40.165	5.32788	0.000108362	0.000787948	yes	up	0.53	0.18	0.49	0.04	0	0	0.4	0.0133333
Nitab4.5_0001961g0010		Biotin/lipoyl attachment, Biotin-binding site, Acetyl-CoA biotin carboxyl carrier, Single hybrid motif	2.361	1.23938	6.61874e-05	0.000507971	yes	up	2.32	2.15	2.12	0.79	1.13	1.04	2.19667	0.986667
Nitab4.5_0001961g0030		Ribosomal protein S19e, conserved site, Ribosomal protein S19e, Winged helix-turn-helix DNA-binding domain	2.35	1.2325	1.07791e-55	6.26126e-53	yes	up	159.21	158.94	155.28	71.3	69.87	80.73	157.81	73.9667
Nitab4.5_0001961g0040		Diacylglycerol kinase, accessory domain, Diacylglycerol kinase, catalytic domain, Protein kinase C-like, phorbol ester/diacylglycerol binding, ATP-NAD kinase-like domain	2.012	1.00874	2.90073e-09	5.30873e-08	yes	up	2.44	2.38	2.56	1.3	1.15	1.31	2.46	1.25333
Nitab4.5_0001961g0050		Leucine-rich repeat, Leucine-rich repeat, typical subtype	2.077	1.05477	0.00921824	0.0352983	yes	up	1.05	1.04	1.45	0.71	0.43	0.65	1.18	0.596667
Nitab4.5_0001970g0020		Sodium/calcium exchanger membrane region	3.579	1.83958	9.59111e-46	3.59263e-43	yes	up	9.93	10.56	10.02	3.2	2.83	2.84	10.17	2.95667
Nitab4.5_0001979g0020		Nucleotide-binding, alpha-beta plait, RNA recognition motif domain, Polyadenylate-binding protein/Hyperplastic disc protein, RNA recognition motif domain, eukaryote, Polyadenylate binding protein, human types 1, 2, 3, 4	2.654	1.40794	0.00702611	0.0282341	yes	up	0.5	0.56	0.46	0.2	0.27	0.13	0.506667	0.2
Nitab4.5_0001984g0100		Apple-like, Protein kinase, ATP binding site, Protein kinase-like domain, Bulb-type lectin domain, Concanavalin A-like lectin/glucanase, subgroup, Protein kinase domain, Serine/threonine-protein kinase, active site, S-locus glycoprotein, Serine/threonine- / dual specificity protein kinase, catalytic domain, PAN-2 domain	0.221	-2.17544	8.1913e-07	9.64475e-06	yes	down	0.15	0.17	0.16	0.75	0.69	0.78	0.16	0.74
Nitab4.5_0001988g0030		DNA-binding pseudobarrel domain, B3 DNA binding domain, Auxin response factor, AUX/IAA protein, Aux/IAA-ARF-dimerisation	2.366	1.24259	3.38318e-11	8.13912e-10	yes	up	2.58	2.73	2.7	1.47	1.22	0.79	2.67	1.16
Nitab4.5_0002006g0010		Glutaredoxin, Thioredoxin-like fold	2.155	1.10744	0.00046086	0.00279571	yes	up	44.09	42.72	39.22	32.79	39.56	29.59	42.01	33.98
Nitab4.5_0002018g0010		Tim10/DDP family zinc finger	3.728	1.89834	0.000616347	0.00361634	yes	up	19.76	23.54	10.73	8.07	6.24	11.37	18.01	8.56
Nitab4.5_0002026g0060		Pentatricopeptide repeat, GYF, Tetratricopeptide-like helical	0.473	-1.08142	0.000115846	0.000836292	yes	down	0.88	0.3	0.6	1.25	1.28	1.31	0.593333	1.28
Nitab4.5_0002029g0030		DNA-directed DNA polymerase, family B, DNA-directed DNA polymerase, family B, pol2, Zinc finger, DNA-directed DNA polymerase, family B, alpha, Ribonuclease H-like domain, DNA-directed DNA polymerase, family B, multifunctional domain, DNA polymerase, palm domain, DNA polymerase alpha catalytic subunit, N-terminal domain, DNA-directed DNA polymerase, family B, exonuclease domain, DNA-directed DNA p…	2.066	1.04676	4.32594e-08	6.48891e-07	yes	up	1.27	1.49	1.54	0.76	0.58	0.79	1.43333	0.71
Nitab4.5_0002033g0070		Ribonuclease H-like domain	0.001	-9.38962	8.02807e-15	3.14839e-13	yes	down	0	0	0	2.09	1.49	2.23	0	1.93667
Nitab4.5_0002039g0050		Unknown	0.368	-1.44299	6.43365e-55	3.53234e-52	yes	down	12.39	11	12.86	32.2	33.09	37.03	12.0833	34.1067
Nitab4.5_0002046g0170		High mobility group box domain	2.295	1.19873	0.000999049	0.0054553	yes	up	2.02	1.66	2.29	1.2	1	0.49	1.99	0.896667
Nitab4.5_0002053g0080		Protein of unknown function DUF4228, plant	2.294	1.19779	0.0086796	0.0336135	yes	up	3.39	1.95	3.26	1.45	1.61	1.31	2.86667	1.45667
Nitab4.5_0002060g0060		Alpha/beta hydrolase fold-3	0.081	-3.62053	3.20387e-201	2.56822e-197	yes	down	2.69	3.31	3.24	37.92	42.51	39.35	3.08	39.9267
Nitab4.5_0002064g0040		Drug/metabolite transporter	0.082	-3.61082	8.29114e-18	4.58357e-16	yes	down	0.18	0.28	0.08	2.93	2.3	1.81	0.18	2.34667
Nitab4.5_0002064g0050		Ribonucleoprotein LSM domain, Like-Sm (LSM) domain	30.859	4.9476	0.00210053	0.010282	yes	up	1.72	2.22	1.25	0	0	0	1.73	0
Nitab4.5_0002080g0050		F-box domain, Phloem protein 2-like	0.35	-1.51306	5.78352e-09	1.00478e-07	yes	down	1.18	1.59	1.39	3.83	2.83	4.22	1.38667	3.62667
Nitab4.5_0002081g0010		Patatin/Phospholipase A2-related, Acyl transferase/acyl hydrolase/lysophospholipase	72.736	6.18459	6.61251e-06	6.42651e-05	yes	up	0.47	0.44	0.59	0	0	0	0.5	0
Nitab4.5_0002093g0060		Histone H2A, Histone-fold, Histone core	2.094	1.06602	8.06309e-12	2.13454e-10	yes	up	16.01	17.43	16.02	9.58	9.56	6.9	16.4867	8.68
Nitab4.5_0002093g0090		Lipase, GDXG, active site, Alpha/beta hydrolase fold-3	0.258	-1.95352	0.00618603	0.0253851	yes	down	0.05	0.32	0.22	0.92	0.53	0.97	0.196667	0.806667
Nitab4.5_0002097g0010		AP2/ERF domain, DNA-binding domain	0.345	-1.53572	0.000758294	0.0043214	yes	down	0.43	0.79	0.86	1.61	2.46	2.5	0.693333	2.19
Nitab4.5_0002100g0170		Probable transposase, Ptta/En/Spm, plant	0.002	-9.27029	1.58944e-14	6.06711e-13	yes	down	0	0	0	2.29	2.85	2.69	0	2.61
Nitab4.5_0002102g0030		Organ specific protein	37.48	5.22806	0.000177007	0.0012173	yes	up	1.57	0.67	2.63	0	0.14	0	1.62333	0.0466667
Nitab4.5_0002112g0090		CinA, C-terminal, Rossmann-like alpha/beta/alpha sandwich fold, Cytidyltransferase-like domain	0.462	-1.11248	4.01911e-22	3.32822e-20	yes	down	4.42	4.42	4.3	12.66	11.66	11.98	4.38	12.1
Nitab4.5_0002114g0040		SGNH hydrolase-type esterase domain, Lipase, GDSL	3.117	1.64039	0.00044378	0.00270397	yes	up	1.44	1.26	2.32	0.78	0.91	0.28	1.67333	0.656667
Nitab4.5_0002114g0180		Histone H3, Histone-fold, Ribonuclease H-like domain, Histone core	2.669	1.41628	2.84933e-07	3.68272e-06	yes	up	2.81	2.15	2.36	1.03	1.02	0.84	2.44	0.963333
Nitab4.5_0002120g0050		Glycoside hydrolase, family 17, Glycoside hydrolase, superfamily, Glycoside hydrolase, catalytic domain	0.383	-1.38316	1.98065e-05	0.000174051	yes	down	1.36	0.87	1.48	3.89	2.38	4.04	1.23667	3.43667
Nitab4.5_0002124g0010		Zinc finger, RING/FYVE/PHD-type, Armadillo, U box domain, Armadillo-type fold, Armadillo-like helical	0.273	-1.87246	6.71287e-09	1.15523e-07	yes	down	0.52	0.71	0.57	2.61	1.42	2.87	0.6	2.3
Nitab4.5_0002128g0030		Cupin 1, RmlC-like cupin domain, RmlC-like jelly roll fold	2.385	1.25381	0.00141824	0.00736597	yes	up	0.98	0.71	0.71	0.45	0.39	0.21	0.8	0.35
Nitab4.5_0002137g0080		Multi antimicrobial extrusion protein	0.49	-1.02954	0.000341305	0.00215561	yes	down	0.64	0.61	0.8	1.44	1.41	1.5	0.683333	1.45
Nitab4.5_0002137g0170		Probable transposase, Ptta/En/Spm, plant	0.023	-5.46778	1.22048e-30	2.01303e-28	yes	down	0.11	0.11	0.05	4.55	3.27	4.58	0.09	4.13333
Nitab4.5_0002145g0010		Triose-phosphate transporter domain	0.48	-1.05803	1.65667e-14	6.30574e-13	yes	down	3.87	3.32	4.25	7.76	8.99	7.53	3.81333	8.09333
Nitab4.5_0002145g0020		Triose-phosphate transporter domain	0.475	-1.07425	0.00274402	0.012913	yes	down	0.91	0.92	0.75	1.65	1.35	2.75	0.86	1.91667
Nitab4.5_0002149g0010		Major facilitator superfamily, Sugar phosphate transporter, Major facilitator superfamily domain, general substrate transporter, Major facilitator superfamily domain	0.398	-1.32856	3.7762e-53	1.91582e-50	yes	down	9.31	9.73	8.63	25.72	22.53	25.11	9.22333	24.4533
Nitab4.5_0002155g0060		Adenosine/AMP deaminase domain	0.325	-1.62116	0.000224465	0.00150043	yes	down	0.31	0.54	0.36	1.72	1.06	1.13	0.403333	1.30333
Nitab4.5_0002155g0090		Protein kinase-like domain, Protein kinase domain, Protein kinase, ATP binding site, Concanavalin A-like lectin/glucanase, subgroup, Serine/threonine-protein kinase, active site	0.234	-2.09824	0.00145762	0.00752856	yes	down	0.15	0.36	0.35	1.36	2.52	1.49	0.286667	1.79
Nitab4.5_0002158g0230		4Fe-4S ferredoxin, iron-sulphur binding, conserved site, Alpha-helical ferredoxin, 4Fe-4S ferredoxin-type, iron-sulpur binding domain, Succinate dehydrogenase/fumarate reductase iron-sulphur protein	2.682	1.42354	1.15908e-15	4.97387e-14	yes	up	8.96	9.38	9.31	3.88	3.11	3.06	9.21667	3.35
Nitab4.5_0002162g0010		Unknown	0.02	-5.63765	0.000201451	0.00136365	yes	down	0	0	0	0.58	0.85	0.29	0	0.573333
Nitab4.5_0002164g0020		PLAT/LH2 domain, Lipoxygenase, plant, Lipoxygenase, C-terminal, Lipase/lipooxygenase, PLAT/LH2, Lipoxygenase, conserved site, Lipoxygenase, domain 3, Lipoxygenase	0.417	-1.26338	2.55194e-13	8.34273e-12	yes	down	1.6	1.61	2.01	4.54	4.44	4	1.74	4.32667
Nitab4.5_0002165g0020		CCAAT-binding transcription factor, subunit B	2.154	1.10696	0.00540317	0.022743	yes	up	1.12	1.85	1.18	0.67	0.7	0.93	1.38333	0.766667
Nitab4.5_0002170g0040		Aldo/keto reductase subgroup, Aldo/keto reductase, conserved site, NADP-dependent oxidoreductase domain, Aldo/keto reductase	0.489	-1.03173	2.52177e-11	6.19696e-10	yes	down	4.23	4.65	4.14	10.44	8.64	9.25	4.34	9.44333
Nitab4.5_0002170g0100		P-loop containing nucleoside triphosphate hydrolase, ATPase, AAA-type, core	2.351	1.23316	1.3297e-06	1.49939e-05	yes	up	2.31	2.4	2.6	1.1	1.13	1.01	2.43667	1.08
Nitab4.5_0002172g0010		NAC domain	0.411	-1.28389	7.0697e-09	1.20885e-07	yes	down	1.42	1.65	2.33	4.45	3.73	4.14	1.8	4.10667
Nitab4.5_0002177g0010		Leucine-rich repeat, Protein kinase-like domain, Protein kinase domain, Protein kinase, ATP binding site, Serine/threonine-protein kinase, active site, Concanavalin A-like lectin/glucanase, subgroup, Leucine-rich repeat-containing N-terminal, type 2, Serine/threonine- / dual specificity protein kinase, catalytic domain, Leucine-rich repeat, typical subtype	0.15	-2.73953	8.69992e-07	1.01808e-05	yes	down	0.03	0.09	0.04	0.22	0.44	0.47	0.0533333	0.376667
Nitab4.5_0002177g0170		Protein kinase domain, Leucine-rich repeat, Leucine-rich repeat-containing N-terminal, type 2, Serine-threonine/tyrosine-protein kinase catalytic domain, Protein kinase-like domain, Leucine-rich repeat, typical subtype, Protein kinase, ATP binding site, Serine/threonine- / dual specificity protein kinase, catalytic domain, Serine/threonine-protein kinase, active site	0.202	-2.31028	6.71251e-11	1.55423e-09	yes	down	0.15	0.11	0.16	0.75	0.68	0.65	0.14	0.693333
Nitab4.5_0002183g0050		Ribulose bisphosphate carboxylase, large chain, active site, Ribulose bisphosphate carboxylase, large subunit, C-terminal, Ribulose bisphosphate carboxylase, large subunit, ferrodoxin-like N-terminal, Ribulose bisphosphate carboxylase, large subunit, N-terminal	0.252	-1.99057	6.39172e-06	6.23157e-05	yes	down	3.1	2.7	2.28	17.95	10.18	6.21	2.69333	11.4467
Nitab4.5_0002184g0100		Unknown	2.394	1.25925	2.71177e-05	0.000229784	yes	up	18.44	25.7	22.46	15.4	13.62	12.4	22.2	13.8067
Nitab4.5_0002193g0040		Unknown	2.033	1.02386	0.000593978	0.00350407	yes	up	1.52	1.52	1.88	0.72	1.17	0.61	1.64	0.833333
Nitab4.5_0002205g0020		ABC transporter-like, P-loop containing nucleoside triphosphate hydrolase, Plant PDR ABC transporter associated, AAA+ ATPase domain, ABC-2 type transporter	0.092	-3.4483	5.09747e-78	6.19111e-75	yes	down	0.38	0.36	0.35	4.9	3.87	3.31	0.363333	4.02667
Nitab4.5_0002207g0050		Ribulose bisphosphate carboxylase small chain, domain, Ribulose bisphosphate carboxylase, small chain, Ribulose-1,5-bisphosphate carboxylase small subunit, N-terminal	390.528	8.60928	2.0262e-16	9.61066e-15	yes	up	1609.28	1545.67	1369.05	1.82	12.71	1.27	1508	5.26667
Nitab4.5_0002208g0050		P-loop containing nucleoside triphosphate hydrolase, Kinesin, motor domain, Kinesin, motor region, conserved site, Kinesin-like protein	2.897	1.53438	7.92899e-07	9.37168e-06	yes	up	0.61	0.7	0.86	0.32	0.26	0.18	0.723333	0.253333
Nitab4.5_0002211g0090		DNA-directed RNA polymerase III subunit RPC4	2.015	1.01065	6.35549e-08	9.26959e-07	yes	up	6.29	6.91	7.78	4.65	3.77	4.06	6.99333	4.16
Nitab4.5_0002212g0040		Acyl transferase/acyl hydrolase/lysophospholipase, Patatin/Phospholipase A2-related	0.243	-2.04104	0.0136697	0.0489135	yes	down	0.11	0.08	0.09	0.78	0.3	0.28	0.0933333	0.453333
Nitab4.5_0002218g0010		Glycoside hydrolase, family 17, Glycoside hydrolase, catalytic domain, Glycoside hydrolase, superfamily	0.102	-3.29664	1.37239e-25	1.53219e-23	yes	down	0.47	0.8	0.97	11.3	5.4	6.83	0.746667	7.84333
Nitab4.5_0002219g0010		Unknown	0.483	-1.04877	6.61251e-92	1.26204e-88	yes	down	273.42	274.13	273.61	663.24	613.82	624.44	273.72	633.833
Nitab4.5_0002223g0050		DnaJ domain, DnaJ domain, conserved site	0.451	-1.14824	2.44248e-09	4.50919e-08	yes	down	5.11	5.75	7.31	15.77	14.3	14.9	6.05667	14.99
Nitab4.5_0002224g0160		CBS domain	2.391	1.25762	0.000383647	0.00238434	yes	up	3.26	2.43	2.69	1.98	0.94	0.85	2.79333	1.25667
Nitab4.5_0002228g0010		Transcription factor, MADS-box, Transcription factor, K-box	0.494	-1.01681	0.000155996	0.00109039	yes	down	2.07	2.18	1.7	5.27	6.15	4.44	1.98333	5.28667
Nitab4.5_0002230g0020		Short-chain dehydrogenase/reductase SDR, Glucose/ribitol dehydrogenase, NAD(P)-binding domain	0.343	-1.54266	1.10819e-69	1.05753e-66	yes	down	37.8	39.58	40.01	130.32	106.25	132.66	39.13	123.077
Nitab4.5_0002231g0020		Aminotransferases, class-I, pyridoxal-phosphate-binding site, Aminotransferase, class I/classII, Pyridoxal phosphate-dependent transferase, major region, subdomain 1, Pyridoxal phosphate-dependent transferase, Pyridoxal phosphate-dependent transferase, major region, subdomain 2	0.346	-1.5315	2.75226e-09	5.04854e-08	yes	down	0.95	0.78	1	2.5	2.27	3.45	0.91	2.74
Nitab4.5_0002232g0020		KOW, Ribosomal protein L27e, Translation protein SH3-like domain, Ribosomal protein L2 domain 2, Ribosomal protein L27e, conserved site	2.084	1.05953	1.65915e-22	1.43626e-20	yes	up	187.5	233.65	202.33	131.2	133.32	144.14	207.827	136.22
Nitab4.5_0002232g0070		VQ	0.106	-3.23956	6.28511e-13	1.94523e-11	yes	down	0.56	0.55	0.68	7.36	5.5	6.84	0.596667	6.56667
Nitab4.5_0002237g0010		Caffeate O-methyltransferase (COMT) family, Winged helix-turn-helix DNA-binding domain, O-methyltransferase, family 2, Plant methyltransferase dimerisation	2.858	1.51507	4.55102e-06	4.58189e-05	yes	up	1.74	1.99	1.77	0.82	0.66	0.7	1.83333	0.726667
Nitab4.5_0002251g0110		Unknown	0.36	-1.47495	1.25889e-10	2.81721e-09	yes	down	5.44	3.53	3.51	12.54	11.8	14.84	4.16	13.06
Nitab4.5_0002252g0060		Pollen Ole e 1 allergen/extensin, Allergen Ole e 1, conserved site	17.418	4.12254	0.00857893	0.0333085	yes	up	0.81	0.36	0.22	0	0.08	0	0.463333	0.0266667
Nitab4.5_0002255g0010		Major facilitator superfamily domain, general substrate transporter, Nitrate transporter, Major facilitator superfamily domain, Major facilitator superfamily	0.133	-2.9085	0.0127499	0.0461915	yes	down	0	0.09	0	0.22	0.18	0.37	0.03	0.256667
Nitab4.5_0002256g0020		Myb-like domain, Homeodomain-like	0	-11.7328	5.09594e-23	4.68453e-21	yes	down	0	0	0	30.16	21.05	20.03	0	23.7467
Nitab4.5_0002260g0060		Unknown	0.001	-10.2092	1.24641e-17	6.73262e-16	yes	down	0	0	0	5.15	4.15	4.33	0	4.54333
Nitab4.5_0002267g0050		Armadillo-like helical, Armadillo-type fold	0.474	-1.07726	0.00228862	0.0110609	yes	down	0.91	0.74	0.73	1.85	1.46	2.05	0.793333	1.78667
Nitab4.5_0002272g0020		Unknown	0.304	-1.71922	6.29097e-10	1.26387e-08	yes	down	0.78	0.68	0.98	2.7	3.26	2.46	0.813333	2.80667
Nitab4.5_0002276g0050		Uncharacterised domain, di-copper centre, Polyphenol oxidase, Tyrosinase, Polyphenol oxidase, central domain, Polyphenol oxidase, C-terminal	21.288	4.412	0.00302505	0.0139988	yes	up	0.19	0.11	0.22	0	0	0.02	0.173333	0.00666667
Nitab4.5_0002279g0060		Unknown	0.472	-1.08429	4.97652e-07	6.15431e-06	yes	down	1.39	1.72	1.8	3.34	3.8	4.06	1.63667	3.73333
Nitab4.5_0002285g0010		Major facilitator superfamily domain, general substrate transporter, Nodulin-like, Major facilitator superfamily	0.349	-1.51942	1.86124e-06	2.04492e-05	yes	down	0.55	0.47	0.49	1.57	1.44	1.54	0.503333	1.51667
Nitab4.5_0002289g0070		Oxidoreductase, N-terminal, Oxidoreductase, C-terminal, NAD(P)-binding domain	0.156	-2.68417	4.90636e-28	6.59889e-26	yes	down	0.92	0.81	1.04	6.48	5.01	7.3	0.923333	6.26333
Nitab4.5_0002295g0010		CBS domain, Domain of unknown function DUF21	0.086	-3.54716	1.33285e-36	3.16098e-34	yes	down	0.47	0.31	0.44	5.19	3.77	5.3	0.406667	4.75333
Nitab4.5_0002310g0010		Protein of unknown function DUF604	0.35	-1.51417	0.000588923	0.00348245	yes	down	0.34	0.55	0.19	1.19	0.95	1.17	0.36	1.10333
Nitab4.5_0002311g0030		Unknown	0.002	-8.91985	9.61896e-14	3.3178e-12	yes	down	0	0	0.01	1.95	2.44	1.76	0.00333333	2.05
Nitab4.5_0002319g0040		AAA-type ATPase, N-terminal domain, ATPase, AAA-type, core, AAA+ ATPase domain, P-loop containing nucleoside triphosphate hydrolase	2.183	1.12628	0.00711635	0.0285394	yes	up	1.2	0.67	1.64	0.71	0.6	0.38	1.17	0.563333
Nitab4.5_0002329g0010		Leucine-rich repeat	0.354	-1.49621	0.00211128	0.0103246	yes	down	2.03	1.33	1.47	7.09	4.77	5.94	1.61	5.93333
Nitab4.5_0002329g0030		Purple acid phosphatase-like, N-terminal, Purple acid phosphatase, N-terminal, Iron/zinc purple acid phosphatase-like C-terminal domain, Phosphoesterase domain	3.365	1.75058	1.35309e-05	0.000123002	yes	up	1.11	1.05	1.16	0.43	0.16	0.48	1.10667	0.356667
Nitab4.5_0002329g0040		Leucine-rich repeat, Leucine-rich repeat, typical subtype, Leucine rich repeat 4	0.316	-1.66207	5.36896e-08	7.92005e-07	yes	down	0.66	0.6	0.56	2.6	1.95	1.51	0.606667	2.02
Nitab4.5_0002329g0140		Leucine-rich repeat, cysteine-containing subtype	2.175	1.12094	9.66269e-17	4.78124e-15	yes	up	7.52	7.77	7.85	4.09	3.09	4.16	7.71333	3.78
Nitab4.5_0002329g0190		Protein of unknown function DUF247, plant	0.317	-1.65559	0.000129629	0.000925292	yes	down	0.28	0.39	0.39	1.07	1.16	1.31	0.353333	1.18
Nitab4.5_0002330g0030		Transcription factor, SBP-box, Squamosa promoter-binding protein	2.949	1.56008	0.00468588	0.0201519	yes	up	5.05	2.95	3.28	0.5	1.42	2.73	3.76	1.55
Nitab4.5_0002331g0010		Haem peroxidase, plant/fungal/bacterial, Plant peroxidase, Haem peroxidase, Peroxidases heam-ligand binding site, Peroxidase, active site	0.375	-1.41677	0.000113878	0.000823718	yes	down	0.65	0.6	0.7	2.03	1.65	1.88	0.65	1.85333
Nitab4.5_0002334g0130		Unknown	0.381	-1.39265	1.77255e-13	5.88111e-12	yes	down	2.03	2.45	2.6	7.08	6.63	5.95	2.36	6.55333
Nitab4.5_0002337g0030		Unknown	4.504	2.17114	0.00853683	0.033174	yes	up	0.92	1.26	0.83	0.29	0.28	0.19	1.00333	0.253333
Nitab4.5_0002346g0010		Major facilitator superfamily domain, Sugar/inositol transporter, Major facilitator superfamily domain, general substrate transporter, General substrate transporter, Sugar transporter, conserved site	0.435	-1.19933	4.30253e-16	1.95074e-14	yes	down	3.49	3.55	3.81	8.85	6.8	11.56	3.61667	9.07
Nitab4.5_0002356g0110		Ribosomal protein L6, alpha-beta domain, Ribosomal protein L6	2.186	1.12806	7.79377e-18	4.32053e-16	yes	up	63.07	66.53	65.38	37.65	40.3	36.87	64.9933	38.2733
Nitab4.5_0002356g0140		Serine-threonine/tyrosine-protein kinase catalytic domain, Leucine-rich repeat, Protein kinase-like domain, Protein kinase domain, Leucine-rich repeat-containing N-terminal, type 2	0.421	-1.24899	2.87519e-07	3.71244e-06	yes	down	0.8	1	0.65	2.18	2.08	1.82	0.816667	2.02667
Nitab4.5_0002361g0180		DeoxyUTP pyrophosphatase	2.059	1.04201	0.00204582	0.0100498	yes	up	2.62	8.8	2.75	1.24	1.61	1.3	4.72333	1.38333
Nitab4.5_0002366g0030		Unknown	0.276	-1.85781	3.87488e-16	1.77492e-14	yes	down	1.06	0.53	0.95	3	2.98	3.51	0.846667	3.16333
Nitab4.5_0002366g0070		Heavy metal-associated domain, HMA	2.524	1.33591	0.00149549	0.00769658	yes	up	6.42	5.57	7.1	3.64	2.66	3.55	6.36333	3.28333
Nitab4.5_0002373g0100		Zinc finger, C2H2, Zinc finger, C2H2-like	2.655	1.40879	0.0121161	0.0442916	yes	up	1.1	1.4	1.2	0.47	0.4	0.67	1.23333	0.513333
Nitab4.5_0002377g0030		AP2/ERF domain, DNA-binding domain	3.756	1.90909	0.000402278	0.00248624	yes	up	1.61	2.04	2.61	0.34	0.67	0.85	2.08667	0.62
Nitab4.5_0002386g0030		tRNA isopentenyltransferase, P-loop containing nucleoside triphosphate hydrolase	2.921	1.54639	0.00168154	0.00852466	yes	up	1.61	1.38	1.31	0.5	0.71	0.39	1.43333	0.533333
Nitab4.5_0002405g0040		Leucine-rich repeat, typical subtype, Serine/threonine-protein kinase, active site, Leucine-rich repeat, Protein kinase domain, Leucine-rich repeat-containing N-terminal, type 2, Protein kinase-like domain, Serine/threonine- / dual specificity protein kinase, catalytic domain, Protein kinase, ATP binding site, Concanavalin A-like lectin/glucanase, subgroup	0.057	-4.13728	0.00148636	0.00765726	yes	down	0	0.02	0	0.13	0.12	0.11	0.00666667	0.12
Nitab4.5_0002405g0130		Tim10/DDP family zinc finger, Mitochondrial import inner membrane translocase subunit Tim10/Tim12	0.375	-1.4157	1.37916e-09	2.65499e-08	yes	down	5.12	3.62	5.62	14	13.8	15.55	4.78667	14.45
Nitab4.5_0002423g0060		P-loop containing nucleoside triphosphate hydrolase, Leucine-rich repeat, ribonuclease inhibitor subtype	2.209	1.14329	2.85106e-06	3.00553e-05	yes	up	0.9	0.87	1.02	0.49	0.35	0.45	0.93	0.43
Nitab4.5_0002430g0070		START-like domain, Bet v I domain, Major latex protein domain	0.185	-2.43782	5.60419e-06	5.52811e-05	yes	down	0.63	0.57	0.79	4.91	1.61	5.12	0.663333	3.88
Nitab4.5_0002436g0070		WD40 repeat, WD40-repeat-containing domain, WD40/YVTN repeat-like-containing domain, BEACH domain, PH-BEACH domain	2.09	1.06337	1.34835e-09	2.59942e-08	yes	up	1.6	1.79	1.54	0.97	0.97	0.57	1.64333	0.836667
Nitab4.5_0002448g0020		Pumilio RNA-binding repeat, Armadillo-type fold, Armadillo-like helical	3.422	1.77487	3.92624e-30	6.29454e-28	yes	up	5.28	5.03	5.15	1.34	1.58	1.69	5.15333	1.53667
Nitab4.5_0002468g0060		Unknown	0.467	-1.09706	1.20583e-23	1.16457e-21	yes	down	3.91	5.63	3.84	10.72	13.69	7.99	4.46	10.8
Nitab4.5_0002470g0060		Helicase, C-terminal, Zinc finger, CCCH-type, DNA/RNA helicase, DEAD/DEAH box type, N-terminal, Helicase, superfamily 1/2, ATP-binding domain, P-loop containing nucleoside triphosphate hydrolase	0.387	-1.36819	1.08551e-12	3.24924e-11	yes	down	0.76	0.71	0.88	2.22	2.27	1.72	0.783333	2.07
Nitab4.5_0002478g0020		Uncharacterised protein family UPF0497, trans-membrane plant subgroup, Uncharacterised protein family UPF0497, trans-membrane plant	2.67	1.41698	1.42719e-22	1.24352e-20	yes	up	18.19	18.21	17.75	7.65	9.8	9.48	18.05	8.97667
Nitab4.5_0002499g0030		Unknown	0.304	-1.72007	1.24302e-12	3.69039e-11	yes	down	1.29	0.99	0.74	3.23	2.84	2.41	1.00667	2.82667
Nitab4.5_0002520g0030		Inorganic pyrophosphatase	22.312	4.47975	0.00281125	0.0131922	yes	up	0.28	1.19	0.7	0	0.12	0	0.723333	0.04
Nitab4.5_0002529g0040		Armadillo-like helical, Armadillo, Armadillo-type fold	2.447	1.29115	0.00465059	0.0200318	yes	up	0.99	1.76	1.69	0.7	0.42	0.86	1.48	0.66
Nitab4.5_0002541g0050		Saposin-like, Aspartic peptidase, Aspartic peptidase domain, Aspartic peptidase, active site, Saposin B, Saposin-like type B, 2	2.237	1.16139	7.25672e-29	1.04247e-26	yes	up	26.59	26.14	24.46	10.92	13.88	11.44	25.73	12.08
Nitab4.5_0002556g0020		Squalene cyclase, Prenyltransferase/squalene oxidase, Terpenoid cyclases/protein prenyltransferase alpha-alpha toroid	0.406	-1.29896	0.00342901	0.0155328	yes	down	0.3	0.24	0.24	0.87	0.57	0.55	0.26	0.663333
Nitab4.5_0002556g0060		Terpenoid cyclases/protein prenyltransferase alpha-alpha toroid, Squalene cyclase, Terpene synthase, conserved site	0.404	-1.30697	1.88646e-14	7.13885e-13	yes	down	1.63	1.75	1.5	3.58	4.28	4.64	1.62667	4.16667
Nitab4.5_0002559g0020		MIF4G-like, type 3, MIF4-like, type 1/2/3, Armadillo-type fold, Initiation factor eIF-4 gamma, MA3	2.576	1.36485	0.00219244	0.0106616	yes	up	0.24	0.27	0.26	0.1	0.12	0.08	0.256667	0.1
Nitab4.5_0002562g0010		Unknown	0.486	-1.04007	6.70163e-23	6.10458e-21	yes	down	3.94	3.56	3.83	8.2	7.88	8.11	3.77667	8.06333
Nitab4.5_0002567g0170		Isopenicillin N synthase-like, Oxoglutarate/iron-dependent dioxygenase, Non-haem dioxygenase N-terminal domain	0.038	-4.69956	6.33174e-26	7.37721e-24	yes	down	0.11	0.11	0.17	3.63	3.72	2.82	0.13	3.39
Nitab4.5_0002568g0030		DNA-binding WRKY	0.485	-1.0432	4.18303e-06	4.24553e-05	yes	down	1.41	2.5	1.7	4.23	4.03	3.9	1.87	4.05333
Nitab4.5_0002570g0080		Pyridoxal phosphate-dependent transferase, Pyridoxal phosphate-dependent transferase, major region, subdomain 1, Aminotransferase class-III, Pyridoxal phosphate-dependent transferase, major region, subdomain 2	0.425	-1.23351	4.66678e-06	4.68901e-05	yes	down	0.87	0.72	1.16	1.39	2.38	2.29	0.916667	2.02
Nitab4.5_0002577g0100		Leucine-rich repeat, Leucine rich repeat 4, Leucine-rich repeat, typical subtype, Leucine-rich repeat-containing N-terminal, type 2	0.333	-1.5846	0.00446766	0.0193708	yes	down	0.07	0.13	0.11	0.4	0.27	0.3	0.103333	0.323333
Nitab4.5_0002579g0040		U box domain, Armadillo-like helical, Armadillo-type fold, Armadillo, Zinc finger, RING/FYVE/PHD-type	0.46	-1.12078	2.70247e-10	5.71884e-09	yes	down	2.73	2.88	2.57	5.81	4.89	7.76	2.72667	6.15333
Nitab4.5_0002580g0020		Unknown	0.092	-3.43456	5.49946e-12	1.48831e-10	yes	down	0.22	0.18	0.22	2.33	2.67	2.23	0.206667	2.41
Nitab4.5_0002587g0020		Peptide Chain Release Factor eRF1/aRF1, N-terminal, eRF1 domain 2, Peptide chain release factor eRF1/aRF1, eRF1 domain 3, eRF1 domain 1/Pelota-like	2.28	1.1891	2.59108e-30	4.20447e-28	yes	up	16.04	17.04	16.82	6.68	7.75	8.24	16.6333	7.55667
Nitab4.5_0002587g0110		Unknown	2.721	1.44416	0.0116608	0.0429484	yes	up	1.44	2.48	2.42	0.76	0.42	1.51	2.11333	0.896667
Nitab4.5_0002604g0030		Peroxidases heam-ligand binding site, Haem peroxidase, Haem peroxidase, plant/fungal/bacterial, Plant peroxidase	0.247	-2.01648	1.34037e-05	0.000121957	yes	down	0.52	0.34	0.41	1.63	1.25	2.64	0.423333	1.84
Nitab4.5_0002606g0030		Cyclin-like, Cyclin A/B/D/E, Cyclin, N-terminal, Cyclin, C-terminal domain	2.006	1.00429	2.63797e-05	0.000224432	yes	up	2.16	2.61	2.76	1.3	1.44	1.12	2.51	1.28667
Nitab4.5_0002613g0010		Zinc finger, RING/FYVE/PHD-type	0.474	-1.07727	0.000631608	0.00368924	yes	down	0.84	1.26	1.46	1.99	2.4	3.09	1.18667	2.49333
Nitab4.5_0002613g0020		Tyrosyl-DNA phosphodiesterase, SMAD/FHA domain, Forkhead-associated (FHA) domain, Tyrosyl-DNA phosphodiesterase C-terminal domain	2.088	1.06236	9.18039e-08	1.29651e-06	yes	up	2.08	2.3	2.56	1.12	1.21	1.11	2.31333	1.14667
Nitab4.5_0002616g0020		Mannose-binding lectin	0.008	-6.89698	1.75291e-07	2.36316e-06	yes	down	0	0	0	0.38	0.43	0.5	0	0.436667
Nitab4.5_0002616g0130		Mannose-binding lectin, Disease resistance protein, P-loop containing nucleoside triphosphate hydrolase, NB-ARC	0.043	-4.54103	0	0	yes	down	3.19	4.57	4.45	41.79	37.39	38.89	4.07	39.3567
Nitab4.5_0002616g0160		Unknown	0.005	-7.54682	6.076e-09	1.05286e-07	yes	down	0	0	0	2.88	0.84	1.69	0	1.80333
Nitab4.5_0002618g0020		Major latex protein domain, START-like domain, Bet v I domain	0.438	-1.19105	4.24972e-05	0.000342921	yes	down	5.08	5.33	3.86	14.39	10	13.05	4.75667	12.48
Nitab4.5_0002621g0010		ADP/ATP carrier protein, Kinesin-like protein	0.428	-1.2235	7.21193e-06	6.94842e-05	yes	down	0.75	0.7	0.85	2.19	1.78	1.63	0.766667	1.86667
Nitab4.5_0002628g0040		Fanconi anemia group I protein, Armadillo-type fold	2.356	1.23641	0.001149	0.0061501	yes	up	0.39	0.42	0.54	0.29	0.19	0.1	0.45	0.193333
Nitab4.5_0002639g0030		Cytochrome c oxidase, subunit VIa	3.254	1.70202	5.65892e-06	5.57545e-05	yes	up	3.38	3.81	3.72	1.19	1.46	1.2	3.63667	1.28333
Nitab4.5_0002641g0120		ER lumen protein retaining receptor	0.342	-1.54754	1.7657e-21	1.35056e-19	yes	down	5.16	3.76	5.33	14.36	14.85	15.43	4.75	14.88
Nitab4.5_0002641g0210		Cytochrome P450, Cytochrome P450, conserved site	0.117	-3.09928	8.57365e-19	5.12119e-17	yes	down	0.62	0.44	0.89	4.4	4.39	6.67	0.65	5.15333
Nitab4.5_0002642g0120		Unknown	0.322	-1.63361	8.23836e-19	4.93563e-17	yes	down	1.43	2.14	1.86	5.56	4.87	7	1.81	5.81
Nitab4.5_0002646g0020		Unknown	0.285	-1.80854	2.0215e-25	2.22587e-23	yes	down	1.55	1.61	1.89	6.43	6.15	8.07	1.68333	6.88333
Nitab4.5_0002647g0070		Unknown	299.926	8.22846	2.13556e-11	5.29333e-10	yes	up	3.96	3.31	4.82	0	0	0	4.03	0
Nitab4.5_0002648g0020		NAC domain	2.455	1.29553	0.00649385	0.0264506	yes	up	1	0.69	0.55	0.27	0.4	0.3	0.746667	0.323333
Nitab4.5_0002655g0030		Conserved hypothetical protein CHP01589, plant	0.497	-1.00916	2.35195e-08	3.71712e-07	yes	down	6.08	5.37	6.82	10.69	12.11	16.33	6.09	13.0433
Nitab4.5_0002659g0020		Purple acid phosphatase, N-terminal, Purple acid phosphatase-like, N-terminal, Iron/zinc purple acid phosphatase-like C-terminal domain, Phosphoesterase domain	3.08	1.62279	1.30521e-05	0.00011911	yes	up	1.03	1.38	1.04	0.44	0.39	0.38	1.15	0.403333
Nitab4.5_0002661g0090		Unknown	2.178	1.12289	8.17151e-25	8.48482e-23	yes	up	9.53	9.92	9.61	4.86	4.25	4.38	9.68667	4.49667
Nitab4.5_0002662g0020		Unknown	3.398	1.76478	0.00032465	0.00206376	yes	up	1.66	1.41	2.56	0.72	0.51	0.59	1.87667	0.606667
Nitab4.5_0002677g0010		SGNH hydrolase-type esterase domain, Lipase, GDSL	0.472	-1.08344	5.65857e-10	1.14485e-08	yes	down	2.62	2.52	2.67	4.41	4.91	5.26	2.60333	4.86
Nitab4.5_0002682g0060		Glycoside hydrolase, superfamily, Aldolase-type TIM barrel, Glycosyl hydrolases 36	2.706	1.43616	0.0108127	0.0403214	yes	up	0.4	0.48	0.31	0.09	0.26	0.11	0.396667	0.153333
Nitab4.5_0002693g0090		Auxin-induced protein, ARG7	2.319	1.21381	0.00315166	0.0144811	yes	up	1.58	1.23	0.75	0.55	0.58	0.5	1.18667	0.543333
Nitab4.5_0002700g0120		DnaJ domain	0.345	-1.53375	5.01919e-17	2.55615e-15	yes	down	6.18	4.09	4.57	17.47	11.3	16.57	4.94667	15.1133
Nitab4.5_0002700g0150		Heat shock protein 70, conserved site, Heat shock protein 70 family	3.613	1.85315	0.0046376	0.0199827	yes	up	0.95	0.21	0.75	0.15	0.18	0.22	0.636667	0.183333
Nitab4.5_0002700g0200		Unknown	4.229	2.08043	0.00662464	0.026874	yes	up	10.18	16.03	13.61	4.07	9.41	3.37	13.2733	5.61667
Nitab4.5_0002702g0050		Nucleic acid-binding, OB-fold, Replication factor A, C-terminal	0.022	-5.48655	1.7495e-53	9.1065e-51	yes	down	0.06	0.08	0.08	3.88	3.87	4.71	0.0733333	4.15333
Nitab4.5_0002706g0070		NAC domain	0.44	-1.18299	6.82254e-07	8.19195e-06	yes	down	2.76	1.61	1.99	5.06	4.95	5.7	2.12	5.23667
Nitab4.5_0002712g0010		PLAT/LH2 domain, Lipase/lipooxygenase, PLAT/LH2	0.388	-1.36413	0.00310432	0.0143046	yes	down	2.43	1.31	2.92	8.79	8.27	5.74	2.22	7.6
Nitab4.5_0002712g0020		PLAT/LH2 domain, Lipase/lipooxygenase, PLAT/LH2	0.458	-1.12603	8.75115e-07	1.02348e-05	yes	down	6.04	5.8	6.45	21.54	11.7	12.85	6.09667	15.3633
Nitab4.5_0002716g0020		Protein of unknown function DUF1677, plant	2.37	1.24473	6.16292e-05	0.000477129	yes	up	7.81	4.71	7.37	7.62	6.2	4.18	6.63	6
Nitab4.5_0002717g0050		Terpenoid synthase, Terpene synthase, metal-binding domain, Terpenoid cyclases/protein prenyltransferase alpha-alpha toroid, Terpene synthase, N-terminal domain	0.219	-2.18962	8.18884e-19	4.9201e-17	yes	down	0.75	0.51	0.61	2.82	3.45	2.47	0.623333	2.91333
Nitab4.5_0002719g0050		Snf7	2.084	1.05958	9.16344e-06	8.6498e-05	yes	up	5.18	4.74	4.45	3.23	2.43	1.75	4.79	2.47
Nitab4.5_0002719g0130		Protein kinase-like domain	0.475	-1.07549	4.17294e-12	1.1487e-10	yes	down	4.25	3.84	4.16	8.68	9.16	9.52	4.08333	9.12
Nitab4.5_0002727g0020		Disease resistance protein, P-loop containing nucleoside triphosphate hydrolase, NB-ARC	0.45	-1.15359	4.536e-05	0.000363097	yes	down	1.11	1.01	0.78	2.08	2.63	2.35	0.966667	2.35333
Nitab4.5_0002733g0050		Protein of unknown function DUF716, TMEM45	2.864	1.5181	6.92476e-24	6.78593e-22	yes	up	11.85	11.72	13.73	4.42	4.42	4.99	12.4333	4.61
Nitab4.5_0002737g0010		Ubiquinone biosynthesis O-methyltransferase	3.636	1.86241	0.00128148	0.00675752	yes	up	4.63	3.05	2.4	0.14	1.47	1.75	3.36	1.12
Nitab4.5_0002755g0110		Ribulose bisphosphate carboxylase, large subunit, C-terminal, Ribulose bisphosphate carboxylase, large subunit, N-terminal, Ribulose bisphosphate carboxylase, large subunit, ferrodoxin-like N-terminal	0.296	-1.75639	7.0544e-19	4.29045e-17	yes	down	9.48	12.99	8.95	55.97	41.62	29.42	10.4733	42.3367
Nitab4.5_0002757g0040		Leucine-rich repeat	0.402	-1.31582	0.000243457	0.00161019	yes	down	0.99	0.5	0.65	1.9	2.13	1.66	0.713333	1.89667
Nitab4.5_0002758g0040		DNA-binding WRKY	0.461	-1.11563	4.24765e-23	3.92271e-21	yes	down	9.92	11.06	12	22.47	23.15	24.75	10.9933	23.4567
Nitab4.5_0002760g0070		Unknown	0.489	-1.03065	5.04972e-16	2.26644e-14	yes	down	18.38	21.27	18.52	33.16	33.7	41.62	19.39	36.16
Nitab4.5_0002771g0030		Uncharacterised protein family UPF0497, trans-membrane plant	2.905	1.53834	8.49525e-84	1.1741e-80	yes	up	111.68	115.67	116.75	44.21	47.11	41.11	114.7	44.1433
Nitab4.5_0002780g0070		Zinc finger, PHD-finger, Zinc finger, PHD-type, conserved site, Zinc finger, FYVE/PHD-type, SET domain, Zinc finger, PHD-type, Zinc finger, RING/FYVE/PHD-type	2.73	1.44874	0.00924082	0.035351	yes	up	0.73	0.95	1.21	0.47	0.23	0.43	0.963333	0.376667
Nitab4.5_0002780g0140		Yippee/Mis18	0.463	-1.11167	0.000966941	0.00530395	yes	down	11.89	9.04	10.99	35.25	40.31	34.16	10.64	36.5733
Nitab4.5_0002782g0030		Unknown	0.147	-2.76681	0.00220292	0.0107035	yes	down	0.44	0.69	0.29	4.99	4.9	4.48	0.473333	4.79
Nitab4.5_0002788g0080		ATPase, V1/A1 complex, subunit E	2.969	1.56987	0.00227743	0.0110148	yes	up	57.28	62.05	69.46	41.56	48.26	34.53	62.93	41.45
Nitab4.5_0002788g0090		Fibritin/6-phosphogluconate dehydrogenase, C-terminal extension, NAD(P)-binding domain, 6-phosphogluconate dehydrogenase, NADP-binding, 6-phosphogluconate dehydrogenase, C-terminal, Dehydrogenase, multihelical, 6-phosphogluconate dehydrogenase, decarboxylating, 6-phosphogluconate dehydrogenase, C-terminal-like	0.293	-1.76914	3.11488e-35	6.78501e-33	yes	down	5.61	5.17	5.52	24.27	19.32	15.13	5.43333	19.5733
Nitab4.5_0002809g0040		Clustered mitochondria protein, N-terminal	21.362	4.41697	0.00333247	0.0151895	yes	up	7.99	2.79	8.86	1.83	0	0	6.54667	0.61
Nitab4.5_0002814g0050		Chlorophyll A-B binding protein, Chlorophyll a/b binding protein domain, Chlorophyll A-B binding protein, plant	0.32	-1.64586	8.44835e-85	1.20932e-81	yes	down	17.32	17.4	17.88	71.34	70.5	75.27	17.5333	72.37
Nitab4.5_0002815g0140		UDP-glucuronosyl/UDP-glucosyltransferase	0.401	-1.31926	2.24927e-11	5.55457e-10	yes	down	2.25	2.18	2.4	7.41	4.96	5.58	2.27667	5.98333
Nitab4.5_0002822g0020		Bifunctional inhibitor/plant lipid transfer protein/seed storage helical domain	2.776	1.47299	2.5816e-16	1.20314e-14	yes	up	30.74	32.42	33.73	16.23	16.53	9.62	32.2967	14.1267
Nitab4.5_0002824g0120		Unknown	0.266	-1.90996	9.63133e-22	7.67443e-20	yes	down	1	0.97	1.13	3.99	3.24	4.75	1.03333	3.99333
Nitab4.5_0002836g0040		Protein of unknown function DUF506, plant	0.361	-1.47076	0.0039999	0.0176891	yes	down	0.53	0.35	0.58	1.67	0.85	1.88	0.486667	1.46667
Nitab4.5_0002838g0040		Cytochrome P450, conserved site, Cytochrome P450, E-class, group I, Cytochrome P450	2.55	1.35032	5.03078e-07	6.2175e-06	yes	up	3.06	2.68	2.22	1.21	1.26	0.81	2.65333	1.09333
Nitab4.5_0002838g0140		Protease-associated domain, PA, Peptidase S8, subtilisin, Ser-active site, Peptidase S8/S53 domain, Peptidase S8, subtilisin-related, Proteinase inhibitor I9	2.446	1.29024	2.99678e-09	5.46954e-08	yes	up	4.78	5.83	5.18	2.59	2.01	1.34	5.26333	1.98
Nitab4.5_0002838g0160		Protein arginine N-methyltransferase	2.037	1.02622	0.00089537	0.00497248	yes	up	1.82	2.02	1.67	1.16	0.94	1.17	1.83667	1.09
Nitab4.5_0002842g0030		Unknown	0.5	-1.00012	9.94137e-06	9.31176e-05	yes	down	3.2	3.33	2.09	7.66	11.54	11.92	2.87333	10.3733
Nitab4.5_0002845g0090		Major facilitator superfamily, Major facilitator superfamily domain, general substrate transporter, Nodulin-like	2.449	1.29196	0.00684619	0.0276107	yes	up	0.7	0.69	0.65	0.41	0.26	0.21	0.68	0.293333
Nitab4.5_0002850g0030		Unknown	0.386	-1.37392	9.87619e-08	1.38599e-06	yes	down	0.9	1.26	1.23	3.12	2.6	3.5	1.13	3.07333
Nitab4.5_0002861g0040		Interphotoreceptor retinol-binding, PDZ domain	0.448	-1.1577	2.89187e-12	8.16816e-11	yes	down	2.56	2.48	3.34	5.86	6.92	6.65	2.79333	6.47667
Nitab4.5_0002876g0020		Ovate protein family, C-terminal	0.438	-1.19171	8.54105e-07	1.00124e-05	yes	down	4.46	2.74	3.69	7.38	9.16	10.81	3.63	9.11667
Nitab4.5_0002887g0030		Plastocyanin-like, Cupredoxin	25.636	4.68009	0.00113557	0.00609044	yes	up	6.26	10.2	8.35	0	0	1.6	8.27	0.533333
Nitab4.5_0002889g0050		P-loop containing nucleoside triphosphate hydrolase, ABC transporter-like, Plant PDR ABC transporter associated, ABC-2 type transporter, AAA+ ATPase domain	0.379	-1.4002	1.29707e-17	6.99683e-16	yes	down	0.73	0.9	0.86	2.59	2.18	1.96	0.83	2.24333
Nitab4.5_0002898g0030		Lipoxygenase, conserved site, Lipoxygenase, iron binding site, Lipoxygenase, C-terminal, Lipoxygenase, plant, Lipoxygenase, Lipoxygenase, domain 3, PLAT/LH2 domain, Lipase/lipooxygenase, PLAT/LH2	0.392	-1.35021	5.07698e-25	5.32684e-23	yes	down	2.57	3.26	2.64	8.43	6.42	7.43	2.82333	7.42667
Nitab4.5_0002898g0070		Protease-associated domain, PA, Peptidase S8, subtilisin, Ser-active site, Peptidase S8/S53 domain, Peptidase S8, subtilisin-related, Proteinase inhibitor I9	4.267	2.0931	2.59304e-08	4.06449e-07	yes	up	0.93	1.12	1.33	0.34	0.35	0.13	1.12667	0.273333
Nitab4.5_0002904g0010		Unknown	2.15	1.10421	1.08597e-13	3.70746e-12	yes	up	14.41	16.12	19.03	7.96	9.51	7.29	16.52	8.25333
Nitab4.5_0002905g0040		Uncharacterised protein family UPF0497, trans-membrane plant	0.319	-1.64853	2.44298e-10	5.20546e-09	yes	down	2.13	1.24	2.75	7.78	3.11	3.37	2.04	4.75333
Nitab4.5_0002906g0120		Unknown	0.47	-1.08794	0.00141237	0.00734021	yes	down	1.74	0.92	1.09	3.82	2.18	2.63	1.25	2.87667
Nitab4.5_0002906g0150		Unknown	6.337	2.66376	0.00375676	0.0168085	yes	up	2.02	2.19	0.65	0.5	0.31	0.16	1.62	0.323333
Nitab4.5_0002909g0010		Protein kinase-like domain, Protein kinase domain, Bulb-type lectin domain, Serine/threonine-protein kinase, active site, Serine/threonine- / dual specificity protein kinase, catalytic domain, S-locus glycoprotein, Protein kinase, ATP binding site, Epidermal growth factor-like domain, S-receptor-like serine/threonine-protein kinase, Apple-like, Concanavalin A-like lectin/glucanase, subgroup	0.464	-1.10661	0.00100032	0.00546152	yes	down	0.34	0.39	0.53	1.09	0.89	0.83	0.42	0.936667
Nitab4.5_0002909g0070		Leucine-rich repeat, ribonuclease inhibitor subtype, Tetratricopeptide repeat, Tetratricopeptide repeat-containing domain, TONSOKU, Tetratricopeptide-like helical	2.211	1.14459	0.000235519	0.00156428	yes	up	0.63	0.57	0.55	0.24	0.26	0.32	0.583333	0.273333
Nitab4.5_0002918g0050		Protein phosphatase 2C (PP2C)-like domain, Protein phosphatase 2C	2.01	1.00699	1.9445e-05	0.000171174	yes	up	3.56	3.12	3.55	2.19	1.91	1.84	3.41	1.98
Nitab4.5_0002926g0030		Glycoside hydrolase, superfamily, Glycoside hydrolase, catalytic domain, Glycoside hydrolase, family 18, catalytic domain	0.401	-1.31977	2.70194e-05	0.000229048	yes	down	1.18	0.79	1.09	2.79	2.55	2.8	1.02	2.71333
Nitab4.5_0002926g0040		Fatty acid desaturase, type 1, Cytochrome b5-like heme/steroid binding domain, Fatty acid/sphingolipid desaturase	2.087	1.06128	0.000171487	0.00118483	yes	up	1.69	2.54	1.53	1.14	0.85	0.82	1.92	0.936667
Nitab4.5_0002932g0010		Leucine-rich repeat, Leucine-rich repeat, typical subtype, Leucine-rich repeat-containing N-terminal, type 2	0.412	-1.27799	0.00012962	0.000925292	yes	down	0.32	0.37	0.43	1.1	0.96	0.76	0.373333	0.94
Nitab4.5_0002932g0020		Leucine-rich repeat, Leucine-rich repeat, typical subtype	0.263	-1.92604	0.00288093	0.0134562	yes	down	0.08	0.04	0.16	0.33	0.31	0.47	0.0933333	0.37
Nitab4.5_0002937g0040		Ammonium transporter AmtB-like domain, Ammonium transporter, Ammonium transporter, conserved site	0.379	-1.40067	1.83141e-25	2.02771e-23	yes	down	4.17	5.24	4.51	13.8	12.28	12.74	4.64	12.94
Nitab4.5_0002941g0020		Anamorsin	0.345	-1.53333	4.43519e-22	3.65766e-20	yes	down	5.25	3.67	4.57	12.45	15.89	12.95	4.49667	13.7633
Nitab4.5_0002944g0100		DNA-binding WRKY	0.249	-2.00814	2.61193e-13	8.49725e-12	yes	down	0.62	0.63	1.09	3.03	3.45	4.18	0.78	3.55333
Nitab4.5_0002946g0030		HAD-like domain, Pyrimidine 5-nucleotidase, HAD hydrolase, subfamily IA	0.473	-1.08003	1.89809e-10	4.12109e-09	yes	down	4.01	4.47	3.99	8.89	9.05	10.2	4.15667	9.38
Nitab4.5_0002960g0030		Exocyst complex protein Exo70, Cullin repeat-like-containing domain	0.336	-1.57318	2.1421e-12	6.1811e-11	yes	down	0.81	1.17	1.04	3	2.92	3.42	1.00667	3.11333
Nitab4.5_0002969g0060		Homeodomain-like, Homeobox domain, Helix-turn-helix motif, Homeobox, conserved site, Leucine zipper, homeobox-associated	0.464	-1.10685	4.25933e-08	6.39378e-07	yes	down	1.74	1.94	1.67	4.02	3.86	4.23	1.78333	4.03667
Nitab4.5_0002972g0030		Serine/threonine- / dual specificity protein kinase, catalytic domain, Serine/threonine-protein kinase, active site, Protein kinase domain, Protein kinase-like domain, Protein kinase, ATP binding site	0.228	-2.13119	3.77081e-12	1.04809e-10	yes	down	0.38	0.53	0.59	2.98	1.98	2.21	0.5	2.39
Nitab4.5_0002973g0030		CHD, C-terminal 2, Domain of unknown function DUF1087, Homeodomain-like, Domain of unknown function DUF1086	18.109	4.1786	0.000867434	0.00484115	yes	up	0.23	0.25	0.18	0.04	0	0	0.22	0.0133333
Nitab4.5_0002975g0030		BTB/POZ fold, BTB/POZ-like, WD40-repeat-containing domain, Potassium channel tetramerisation-type BTB domain, WD40/YVTN repeat-like-containing domain	0.433	-1.20767	1.59748e-09	3.04746e-08	yes	down	3.44	2.68	2.83	7.92	5.41	8.55	2.98333	7.29333
Nitab4.5_0002977g0010		Mannose-binding lectin	0.027	-5.22536	1.24744e-29	1.91561e-27	yes	down	0.04	0.02	0.06	4.06	4.29	2.52	0.04	3.62333
Nitab4.5_0002977g0020		Mannose-binding lectin, P-loop containing nucleoside triphosphate hydrolase, NB-ARC, Disease resistance protein	0.283	-1.82253	1.47113e-78	1.8426e-75	yes	down	2.84	3.51	3.26	8.33	6.69	6.69	3.20333	7.23667
Nitab4.5_0002977g0130		Mannose-binding lectin	344.852	8.42983	6.37337e-12	1.70638e-10	yes	up	6.42	4.86	8.03	0	0	0	6.43667	0
Nitab4.5_0002977g0140		P-loop containing nucleoside triphosphate hydrolase, Mannose-binding lectin, NB-ARC, Disease resistance protein	0.03	-5.08302	0	0	yes	down	0.74	0.65	0.81	25.91	24.37	25.2	0.733333	25.16
Nitab4.5_0002983g0010		Mannose-binding lectin, P-loop containing nucleoside triphosphate hydrolase, NB-ARC, Disease resistance protein	2.449	1.2921	0.000344974	0.00217536	yes	up	0.34	0.33	0.24	0.12	0.15	0.11	0.303333	0.126667
Nitab4.5_0002985g0030		ER lumen protein retaining receptor	8.677	3.11715	5.35771e-06	5.31204e-05	yes	up	0.89	1.56	1.2	0.05	0.2	0.23	1.21667	0.16
Nitab4.5_0002998g0070		Target SNARE coiled-coil domain, t-SNARE, Syntaxin/epimorphin, conserved site, Syntaxin, N-terminal domain	2.37	1.24495	0.000824162	0.00463743	yes	up	1.98	1.58	2.37	0.78	1.09	0.55	1.97667	0.806667
Nitab4.5_0003011g0010		Phospholipase/carboxylesterase/thioesterase	5.065	2.34045	0.00241409	0.0115683	yes	up	2.71	1.61	3.68	1.28	0.21	0.43	2.66667	0.64
Nitab4.5_0003020g0040		Forkhead-associated (FHA) domain, SMAD/FHA domain	2.56	1.35634	6.03826e-10	1.21554e-08	yes	up	3.65	3.54	4.34	1.66	1.91	1.17	3.84333	1.58
Nitab4.5_0003045g0060		Protein of unknown function DUF538	0.436	-1.19783	0.000429312	0.0026286	yes	down	2.61	1.75	1.45	5.36	3.89	6.09	1.93667	5.11333
Nitab4.5_0003051g0020		Unknown	0.117	-3.10059	0.000173276	0.00119492	yes	down	0.15	0.42	0.09	0.93	2	2.24	0.22	1.72333
Nitab4.5_0003073g0040		Pistil-specific extensin-like protein	2.075	1.05309	0.00153857	0.00788244	yes	up	4.08	2.59	2.73	1.57	1.76	1.67	3.13333	1.66667
Nitab4.5_0003076g0010		Unknown	2.985	1.57787	3.73927e-05	0.000305607	yes	up	2.67	2.48	2.8	1.14	1.18	0.6	2.65	0.973333
Nitab4.5_0003077g0030		Unknown	0.488	-1.03529	3.7675e-05	0.000307664	yes	down	0.84	0.67	0.7	1.62	1.64	1.46	0.736667	1.57333
Nitab4.5_0003081g0040		IQ motif, EF-hand binding site, Domain of unknown function DUF4005	2.351	1.23347	9.13937e-17	4.54824e-15	yes	up	6.75	7.55	6.86	4.24	3.35	2.34	7.05333	3.31
Nitab4.5_0003094g0040		RNA recognition motif domain, RNA recognition motif domain, eukaryote, Nucleotide-binding, alpha-beta plait	2.24	1.16378	4.27971e-34	8.75158e-32	yes	up	16.73	17.23	16.63	7.83	7.18	8.08	16.8633	7.69667
Nitab4.5_0003098g0090		Unknown	0.164	-2.60625	0.000751307	0.00428829	yes	down	0.26	0.15	0.06	1.04	1.29	0.9	0.156667	1.07667
Nitab4.5_0003099g0070		NUDIX hydrolase domain-like, NUDIX hydrolase domain, Isopentenyl-diphosphate delta-isomerase, type 1	0.493	-1.02096	1.44497e-10	3.20854e-09	yes	down	6.11	5.49	7.6	15.03	12.85	14.14	6.4	14.0067
Nitab4.5_0003105g0020		Late embryogenesis abundant protein, LEA-14	2.031	1.02219	0.000864407	0.00482729	yes	up	5.44	5.39	4.63	4.05	2.39	2.26	5.15333	2.9
Nitab4.5_0003109g0010		General substrate transporter, Major facilitator superfamily domain, Sugar/inositol transporter, Major facilitator superfamily domain, general substrate transporter	0.468	-1.09669	1.35195e-23	1.30255e-21	yes	down	9.07	9.95	9.42	17.91	21.5	23.32	9.48	20.91
Nitab4.5_0003110g0020		Unknown	0.104	-3.26056	0.00379685	0.0169633	yes	down	0	0.13	0	0.5	0.16	0.52	0.0433333	0.393333
Nitab4.5_0003122g0050		S-locus glycoprotein, Apple-like, Bulb-type lectin domain, Protein kinase domain, Serine/threonine-protein kinase, active site, Protein kinase, ATP binding site, Serine/threonine- / dual specificity protein kinase, catalytic domain, S-locus receptor kinase, C-terminal, Serine-threonine/tyrosine-protein kinase catalytic domain, Concanavalin A-like lectin/glucanase, subgroup, PAN-2 domain, S-recept…	0.474	-1.07677	1.20255e-08	1.98102e-07	yes	down	1.05	1.11	1.15	2.53	2.39	2.26	1.10333	2.39333
Nitab4.5_0003130g0080		Unknown	0.45	-1.151	0.00942684	0.0359425	yes	down	0.49	0.24	0.19	0.87	0.77	0.52	0.306667	0.72
Nitab4.5_0003133g0040		Heat shock transcription factor family, Winged helix-turn-helix DNA-binding domain, Heat shock factor (HSF)-type, DNA-binding, Heat shock transcription factor, plant	0.322	-1.6355	1.41194e-05	0.000127802	yes	down	0.68	0.43	0.5	2.01	1.54	1.78	0.536667	1.77667
Nitab4.5_0003134g0010		Ankyrin repeat, Ankyrin repeat-containing domain, BTB/POZ-like, BTB/POZ fold, BTB/POZ, Domain of unknown function DUF3420	18.077	4.17611	4.26576e-05	0.000344077	yes	up	0.57	0.64	0.46	0.07	0.03	0	0.556667	0.0333333
Nitab4.5_0003134g0020		Protein of unknown function DUF247, plant	2.211	1.14439	0.000408841	0.00252292	yes	up	1.68	1.48	1.59	1.02	0.53	0.64	1.58333	0.73
Nitab4.5_0003134g0160		RNA polymerase, subunit H/Rpb5 C-terminal, RNA polymerase, Rpb5, N-terminal, DNA-directed RNA polymerase RPB5 subunit, eukaryote/virus	2.051	1.03654	1.29592e-13	4.37577e-12	yes	up	11.62	12.94	11.8	6.1	5.95	6.65	12.12	6.23333
Nitab4.5_0003149g0030		Cupredoxin, Multicopper oxidase, type 3, Multicopper oxidase, type 2, Multicopper oxidase, type 1	4.261	2.0911	1.46378e-05	0.000132047	yes	up	0.84	0.79	1.24	0.2	0.33	0.15	0.956667	0.226667
Nitab4.5_0003151g0070		Cytochrome b5-like heme/steroid binding domain, Cytochrome b5, heme-binding site	0.001	-9.41444	2.98211e-15	1.22211e-13	yes	down	0	0	0.07	15.7	15.61	17.79	0.0233333	16.3667
Nitab4.5_0003152g0070		Unknown	14.829	3.89034	1.50097e-51	6.99524e-49	yes	up	3.87	3.83	4.1	0.21	0.21	0.38	3.93333	0.266667
Nitab4.5_0003154g0030		Proteinase inhibitor I13, potato inhibitor I	0.04	-4.63395	4.5687e-11	1.07714e-09	yes	down	0.66	0.67	0.85	34.66	21.61	29.73	0.726667	28.6667
Nitab4.5_0003154g0050		Thaumatin, conserved site, Thaumatin	0.023	-5.41542	9.53702e-11	2.16814e-09	yes	down	0.06	0.11	0.07	5.94	2.11	3.6	0.08	3.88333
Nitab4.5_0003160g0050		Photosystem II PsbP, oxygen evolving complex, Mog1/PsbP, alpha/beta/alpha sandwich	2.242	1.16465	3.85865e-55	2.17268e-52	yes	up	125.54	122.61	130.29	56.28	62.01	62.03	126.147	60.1067
Nitab4.5_0003168g0020		Serine/threonine- / dual specificity protein kinase, catalytic domain, Serine-threonine/tyrosine-protein kinase catalytic domain, Protein kinase domain, Serine/threonine-protein kinase, active site, Protein kinase-like domain, Protein kinase, ATP binding site	0.002	-9.04487	9.95476e-14	3.42478e-12	yes	down	0	0	0	4.79	5.08	3.29	0	4.38667
Nitab4.5_0003171g0010		Polyphenol oxidase, C-terminal, Tyrosinase, Uncharacterised domain, di-copper centre, Polyphenol oxidase, Polyphenol oxidase, central domain	0.152	-2.71972	1.29689e-16	6.29288e-15	yes	down	0.22	0.51	0.33	1.98	2.89	2.45	0.353333	2.44
Nitab4.5_0003179g0030		SANT/Myb domain, Myb domain, Homeodomain-like	0.484	-1.04609	0.000648046	0.00377469	yes	down	1.09	1.85	2.28	3.48	2.07	5.41	1.74	3.65333
Nitab4.5_0003180g0020		UDP-glucuronosyl/UDP-glucosyltransferase	2.582	1.36822	0.000254477	0.00167369	yes	up	6.91	5.16	4.28	1.27	3.75	1.33	5.45	2.11667
Nitab4.5_0003185g0100		Thiolase-like, Chalcone/stilbene synthase, N-terminal, Thiolase-like, subgroup, Chalcone/stilbene synthase, active site, Chalcone/stilbene synthase, C-terminal	0.102	-3.29487	4.91692e-113	1.64225e-109	yes	down	1.03	1.41	1.21	13.5	10.47	12.09	1.21667	12.02
Nitab4.5_0003195g0020		EF-Hand 1, calcium-binding site, EF-hand domain, Pyridine nucleotide-disulphide oxidoreductase, NAD-binding domain, Pyridine nucleotide-disulphide oxidoreductase, FAD/NAD(P)-binding domain, EF-hand domain pair	0.027	-5.23303	1.7353e-29	2.62456e-27	yes	down	0.14	0.07	0	2.27	2.71	2.72	0.07	2.56667
Nitab4.5_0003226g0010		Histidine phosphatase superfamily, clade-2	6.78	2.76122	6.96999e-23	6.3203e-21	yes	up	2.03	2.33	2.11	0.26	0.36	0.29	2.15667	0.303333
Nitab4.5_0003233g0050		Protein kinase, ATP binding site, Serine-threonine/tyrosine-protein kinase catalytic domain, Protein kinase domain, Serine/threonine-protein kinase, active site, Protein kinase-like domain, Serine/threonine- / dual specificity protein kinase, catalytic domain	0.021	-5.59216	0.000245412	0.00162147	yes	down	0	0	0	0.17	0.09	0.24	0	0.166667
Nitab4.5_0003241g0030		Bifunctional inhibitor/plant lipid transfer protein/seed storage helical domain	9.944	3.31381	0.000176397	0.00121415	yes	up	5.99	3.61	5.16	1.44	0.41	0.43	4.92	0.76
Nitab4.5_0003242g0030		PAR1	0.265	-1.91324	3.77825e-39	1.03015e-36	yes	down	7.86	6.78	8.07	25.63	30.1	36.04	7.57	30.59
Nitab4.5_0003253g0040		Unknown	4.06	2.02155	0.00290926	0.0135522	yes	up	10.38	12.68	16.79	15.23	3.82	0.21	13.2833	6.42
Nitab4.5_0003259g0030		DNA-binding pseudobarrel domain, Protein of unknown function DUF295, B3 DNA binding domain	0.191	-2.39017	1.24716e-71	1.31542e-68	yes	down	1.45	1.38	1.22	6.09	5.79	5.8	1.35	5.89333
Nitab4.5_0003263g0060		Methylenetetrahydrofolate reductase, Eukaryotic-type methylenetetrahydrofolate reductase	2.785	1.47767	1.48649e-38	3.86873e-36	yes	up	13.25	12.54	13.56	4.74	5.51	4.43	13.1167	4.89333
Nitab4.5_0003268g0030		Kinesin-like protein, Kinesin, motor domain, P-loop containing nucleoside triphosphate hydrolase	2.018	1.01308	0.00295541	0.0137418	yes	up	0.77	0.82	0.91	0.45	0.54	0.28	0.833333	0.423333
Nitab4.5_0003281g0080		Cytochrome P450, Cytochrome P450, E-class, group IV	0.417	-1.26283	1.07257e-12	3.21291e-11	yes	down	2.22	2.15	1.89	5.84	4.97	4.95	2.08667	5.25333
Nitab4.5_0003282g0020		Gnk2-homologous domain, Concanavalin A-like lectin/glucanase, subgroup, Serine/threonine-protein kinase, active site, Serine/threonine- / dual specificity protein kinase, catalytic domain, Serine-threonine/tyrosine-protein kinase catalytic domain, Protein kinase-like domain, Protein kinase domain	0.241	-2.05245	0.00992234	0.0375354	yes	down	0.04	0.05	0.13	0.16	0.3	0.46	0.0733333	0.306667
Nitab4.5_0003288g0050		Mannose-binding lectin, Disease resistance protein, NB-ARC, P-loop containing nucleoside triphosphate hydrolase	13.557	3.76099	1.75114e-67	1.55968e-64	yes	up	2.4	2.24	2.69	0.21	0.12	0.22	2.44333	0.183333
Nitab4.5_0003290g0050		Pectin lyase fold, Pectinesterase, active site, Pectinesterase, catalytic, Pectin lyase fold/virulence factor	2.611	1.38435	0.000182032	0.00124694	yes	up	1.18	1.78	1.27	0.66	0.57	0.47	1.41	0.566667
Nitab4.5_0003298g0060		Serine/threonine- / dual specificity protein kinase, catalytic domain, Protein kinase-like domain, Serine/threonine-protein kinase, active site, Protein kinase domain, Protein kinase, ATP binding site	0.335	-1.57654	0.00930232	0.0355523	yes	down	0.39	0.34	0.21	1.83	0.59	0.64	0.313333	1.02
Nitab4.5_0003305g0040		Unknown	0.036	-4.80835	0.000656806	0.003818	yes	down	0	0	0.31	2.43	4.2	2.38	0.103333	3.00333
Nitab4.5_0003315g0090		Epoxide hydrolase-like	0.361	-1.47165	4.34442e-05	0.000349647	yes	down	2.11	1	1.14	6.68	2.88	3.34	1.41667	4.3
Nitab4.5_0003324g0050		Mitochondrial inner membrane translocase subunit Tim17/Tim22/Tim23/peroxisomal protein PMP24, Mitochondrial inner membrane translocase complex, subunit Tim17	2.046	1.03278	9.96416e-05	0.000733046	yes	up	8.79	8.22	7.7	5.55	5.46	2.97	8.23667	4.66
Nitab4.5_0003330g0010		Proton-dependent oligopeptide transporter family, Major facilitator superfamily domain, general substrate transporter	0.495	-1.01429	5.21015e-28	6.98405e-26	yes	down	27.57	27.81	26.67	49.44	58.06	64.43	27.35	57.31
Nitab4.5_0003330g0020		Unknown	2.665	1.41436	0.00618838	0.0253895	yes	up	7.43	6.26	7.9	3.83	3.3	4.73	7.19667	3.95333
Nitab4.5_0003345g0030		Ureide permease	0.451	-1.14887	5.65445e-05	0.000442119	yes	down	0.7	0.85	0.89	2.16	2.17	1.35	0.813333	1.89333
Nitab4.5_0003356g0020		Transcription factor, K-box	2550.65	11.3167	1.36791e-21	1.07082e-19	yes	up	37.78	33.9	41.9	0	0	0	37.86	0
Nitab4.5_0003356g0060		Unknown	0.344	-1.54061	1.92678e-09	3.6188e-08	yes	down	0.61	0.96	1.01	2.54	2.97	2.28	0.86	2.59667
Nitab4.5_0003356g0080		Anion-transporting ATPase-like domain, Arsenical pump ATPase, ArsA/GET3, P-loop containing nucleoside triphosphate hydrolase	1532.85	10.582	5.60896e-19	3.45857e-17	yes	up	8.11	8.95	8.06	0	0	0	8.37333	0
Nitab4.5_0003364g0010		Unknown	0.003	-8.32537	5.33934e-12	1.44791e-10	yes	down	0.01	0	0	1.77	1.42	1.66	0.00333333	1.61667
Nitab4.5_0003374g0040		Plastocyanin-like, Cupredoxin	2.756	1.46253	1.48997e-06	1.66438e-05	yes	up	8.48	7.46	7.63	2.97	5.15	1.32	7.85667	3.14667
Nitab4.5_0003379g0080		Wall-associated receptor kinase galacturonan-binding domain, Serine/threonine- / dual specificity protein kinase, catalytic domain, Concanavalin A-like lectin/glucanase, subgroup, Protein kinase domain, Serine/threonine-protein kinase, active site, Protein kinase-like domain	0.438	-1.19096	6.90126e-05	0.000526862	yes	down	0.51	0.61	0.56	1.26	1.24	1.48	0.56	1.32667
Nitab4.5_0003379g0100		Ankyrin repeat-containing domain, PGG domain	0.111	-3.17164	0.0118662	0.0435546	yes	down	0.07	0	0	0.17	0.13	0.33	0.0233333	0.21
Nitab4.5_0003381g0070		ATPase, AAA-type, core, AAA-type ATPase, N-terminal domain, AAA+ ATPase domain, P-loop containing nucleoside triphosphate hydrolase	0.05	-4.32494	0.00738569	0.0294546	yes	down	0	0	0.04	0.52	0.26	0.04	0.0133333	0.273333
Nitab4.5_0003382g0030		Unknown	11.212	3.487	0.0097312	0.0369343	yes	up	0.98	1.5	1.25	0.21	0	0.2	1.24333	0.136667
Nitab4.5_0003384g0010		Unknown	2.072	1.05094	2.60672e-38	6.74047e-36	yes	up	247.41	239.17	228.16	145.52	134.11	146.52	238.247	142.05
Nitab4.5_0003391g0010		Protein phosphatase 2C (PP2C)-like domain, Protein phosphatase 2C, manganese/magnesium aspartate binding site, Protein phosphatase 2C	0.235	-2.08848	0.0103007	0.0387218	yes	down	0.3	0	0.21	0.8	0.56	0.97	0.17	0.776667
Nitab4.5_0003419g0050		Domain of unknown function DUF4094, Glycosyl transferase, family 31	2.102	1.07158	0.00337416	0.0153242	yes	up	1.09	1.2	1.29	0.5	0.78	0.51	1.19333	0.596667
Nitab4.5_0003419g0110		GroES (chaperonin 10)-like, Alcohol dehydrogenase GroES-like, Alcohol dehydrogenase superfamily, zinc-type, Alcohol dehydrogenase, zinc-type, conserved site, NAD(P)-binding domain	0.488	-1.03625	4.03778e-07	5.07795e-06	yes	down	2.07	2.21	1.94	5.14	3.83	4.52	2.07333	4.49667
Nitab4.5_0003436g0020		Peroxidase, active site, Haem peroxidase, Plant peroxidase, Haem peroxidase, plant/fungal/bacterial	0.357	-1.48484	2.37334e-39	6.5153e-37	yes	down	9.47	9.82	10.82	34.8	26.21	28.36	10.0367	29.79
Nitab4.5_0003437g0010		Protein of unknown function DUF597	0.485	-1.04443	1.83036e-16	8.71268e-15	yes	down	6.48	6.19	6.58	14.4	11.68	13.48	6.41667	13.1867
Nitab4.5_0003439g0020		Unknown	3.823	1.93471	2.38503e-07	3.1229e-06	yes	up	4.91	4.04	3.06	0.76	1.67	0.57	4.00333	1
Nitab4.5_0003443g0020		UDP-glucuronosyl/UDP-glucosyltransferase	0.104	-3.26031	2.09975e-10	4.50765e-09	yes	down	0.41	0.2	0.31	4.12	3.48	2.22	0.306667	3.27333
Nitab4.5_0003443g0030		Unknown	0.014	-6.188	1.02497e-05	9.56929e-05	yes	down	0	0	0	3.33	3.27	2.58	0	3.06
Nitab4.5_0003465g0090		Unknown	0.482	-1.05376	3.3923e-07	4.33419e-06	yes	down	2.61	1.83	2.42	3.83	4.08	4.65	2.28667	4.18667
Nitab4.5_0003469g0060		Zinc finger, RING/FYVE/PHD-type, Zinc finger, RING-type	0.203	-2.3006	0.00444089	0.0192717	yes	down	0.11	0.27	0.13	0.83	1.11	0.9	0.17	0.946667
Nitab4.5_0003481g0040		Unknown	0.289	-1.78907	3.57429e-05	0.00029338	yes	down	0.35	0.37	0.11	0.87	1.54	0.58	0.276667	0.996667
Nitab4.5_0003495g0040		Senescence regulator S40	0.437	-1.19481	2.27965e-09	4.22806e-08	yes	down	4.04	4.23	6.34	10.27	11.99	17.01	4.87	13.09
Nitab4.5_0003498g0040		Zinc finger, C2H2-like, Zinc finger, C2H2, Zinc finger C2H2-type/integrase DNA-binding domain	0.285	-1.80918	8.87942e-05	0.000661624	yes	down	0.78	1.53	1.31	6.11	3.81	5.46	1.20667	5.12667
Nitab4.5_0003514g0020		Protein kinase domain, Protein kinase-like domain, Protein kinase, ATP binding site, Wall-associated receptor kinase galacturonan-binding domain, Concanavalin A-like lectin/glucanase, subgroup, Serine/threonine-protein kinase, active site, Serine/threonine- / dual specificity protein kinase, catalytic domain	0.449	-1.15398	4.04796e-06	4.11992e-05	yes	down	0.68	0.62	0.56	1.23	1.47	1.56	0.62	1.42
Nitab4.5_0003519g0040		DNA-directed DNA polymerase, family B, multifunctional domain, DNA polymerase, palm domain, DNA-directed DNA polymerase, family B, pol2, DNA polymerase alpha catalytic subunit, N-terminal domain, DNA-directed DNA polymerase, family B, Zinc finger, DNA-directed DNA polymerase, family B, alpha, DNA-directed DNA polymerase, family B, exonuclease domain, Ribonuclease H-like domain, DNA-directed DNA p…	2.434	1.28319	3.14962e-07	4.03958e-06	yes	up	0.72	1.08	1.06	0.49	0.31	0.4	0.953333	0.4
Nitab4.5_0003540g0110		Transcription factor GRAS	2.168	1.11604	0.00693933	0.0279289	yes	up	0.56	0.65	0.41	0.43	0.14	0.21	0.54	0.26
Nitab4.5_0003542g0070		Sieve element occlusion, C-terminal, Sieve element occlusion, N-terminal	2.158	1.10952	8.93916e-05	0.000665333	yes	up	36.27	37.62	37.02	24.95	16.98	11.7	36.97	17.8767
Nitab4.5_0003552g0020		Unknown	0.025	-5.30876	0.000143993	0.00101678	yes	down	0	0	0.06	0.49	1.17	0.61	0.02	0.756667
Nitab4.5_0003553g0130		Leucine zipper, homeobox-associated, HD-ZIP protein, N-terminal, Homeobox domain, Homeodomain-like, Homeobox, conserved site	0.497	-1.01008	2.73765e-09	5.02633e-08	yes	down	3.31	2.89	3.16	5.91	5.36	5.83	3.12	5.7
Nitab4.5_0003558g0010		Dynein light chain, type 1/2	0.157	-2.6667	0.00194853	0.0096416	yes	down	0.07	0.14	0.34	1.2	0.97	1.67	0.183333	1.28
Nitab4.5_0003558g0090		Zinc finger, RanBP2-type	0.476	-1.07207	3.09475e-15	1.2644e-13	yes	down	19.62	19.09	18.99	45.31	35.74	53.27	19.2333	44.7733
Nitab4.5_0003563g0020		Cupredoxin, Plastocyanin-like	3.108	1.63588	3.50783e-06	3.62168e-05	yes	up	5.84	5.97	8.24	2.7	2.83	2.19	6.68333	2.57333
Nitab4.5_0003565g0010		Unknown	2.153	1.10617	1.28468e-15	5.50105e-14	yes	up	8.36	8.06	8.51	4.74	3.71	3.62	8.31	4.02333
Nitab4.5_0003567g0050		RlpA-like double-psi beta-barrel domain, Expansin, cellulose-binding-like domain, Expansin/Lol pI, Barwin-like endoglucanase, Expansin/pollen allergen, DPBB domain	0.025	-5.32286	0.000229475	0.00152958	yes	down	0.07	0	0.04	4	0.38	0.77	0.0366667	1.71667
Nitab4.5_0003573g0020		Aspartic peptidase, Saposin-like type B, 2, Saposin-like type B, 1, Aspartic peptidase, active site, Saposin-like, Aspartic peptidase domain, Saposin B	2.143	1.09957	2.82901e-25	3.04803e-23	yes	up	17.9	18.36	17.75	9.05	9.98	7.15	18.0033	8.72667
Nitab4.5_0003602g0040		Dyskerin-like, Pseudouridine synthase/archaeosine transglycosylase, PUA-like domain, Pseudouridine synthase II, Uncharacterised domain CHP00451, tRNA pseudouridine synthase B family, Pseudouridine synthase, catalytic domain	2.564	1.35823	1.43003e-17	7.6935e-16	yes	up	11.21	8.94	9.29	4.43	4.71	2.52	9.81333	3.88667
Nitab4.5_0003603g0060		Winged helix-turn-helix DNA-binding domain, Caffeate O-methyltransferase (COMT) family, Plant methyltransferase dimerisation, O-methyltransferase, family 2	2.967	1.56912	0.000840965	0.00471741	yes	up	0.86	1.23	0.8	0.29	0.54	0.21	0.963333	0.346667
Nitab4.5_0003604g0030		Thaumatin, conserved site, Thaumatin	0.027	-5.22939	5.79415e-06	5.69329e-05	yes	down	0	0	0.14	1.82	1.92	1.41	0.0466667	1.71667
Nitab4.5_0003604g0050		Thaumatin, Thaumatin, conserved site	0.117	-3.09103	3.63018e-61	2.46606e-58	yes	down	3.9	3.62	4.19	33.59	23.16	30.54	3.90333	29.0967
Nitab4.5_0003611g0030		F-box domain, F-box associated domain, type 1, F-box associated interaction domain	0.496	-1.01286	0.00164156	0.00834311	yes	down	1.37	0.93	0.86	2.65	2.16	2.04	1.05333	2.28333
Nitab4.5_0003628g0030		Multi antimicrobial extrusion protein	0.235	-2.08927	4.91457e-09	8.64309e-08	yes	down	0.3	0.3	0.43	1.32	1.67	1.44	0.343333	1.47667
Nitab4.5_0003635g0040		Metallothionein, family 15, plant	2.134	1.09376	7.10458e-33	1.34953e-30	yes	up	210.85	196.39	209.3	139.11	101.69	100.13	205.513	113.643
Nitab4.5_0003636g0010		Protein of unknown function DUF761, plant	2.593	1.37464	0.00341547	0.0154803	yes	up	4.22	2.86	2.82	1.69	1.68	1.14	3.3	1.50333
Nitab4.5_0003638g0010		Bet v I domain, START-like domain, Major latex protein domain	2.215	1.14719	0.0137666	0.0492031	yes	up	2.02	2.18	1.86	0.98	0.72	1.37	2.02	1.02333
Nitab4.5_0003642g0020		Unknown	0.195	-2.35827	0.00593756	0.0245388	yes	down	0.16	1.1	0.2	4.72	2.01	3.61	0.486667	3.44667
Nitab4.5_0003643g0040		Cyclin, C-terminal domain, Cyclin, N-terminal, Cyclin-like, Cyclin A/B/D/E	2.435	1.28375	0.000298581	0.00191689	yes	up	2.06	1.81	2.77	1.16	1.05	0.71	2.21333	0.973333
Nitab4.5_0003644g0020		Domain of unknown function DUF1985	0.024	-5.39933	0.000629571	0.00367938	yes	down	0	0	0	1.27	1.89	4.21	0	2.45667
Nitab4.5_0003644g0040		Unknown	0.235	-2.0895	9.13626e-08	1.29073e-06	yes	down	0.91	0.88	0.4	4.67	3.27	2.34	0.73	3.42667
Nitab4.5_0003668g0010		Sugar transporter, conserved site, Major facilitator superfamily domain, Major facilitator superfamily domain, general substrate transporter, General substrate transporter, Sugar/inositol transporter	0.484	-1.04651	3.14604e-07	4.03628e-06	yes	down	1.19	1.22	1.41	2.85	2.23	2.86	1.27333	2.64667
Nitab4.5_0003687g0010		O-acyltransferase, WSD1, C-terminal, O-acyltransferase, WSD1, N-terminal	0.428	-1.22344	1.72235e-05	0.000153438	yes	down	0.77	0.7	0.87	2.08	2.14	1.49	0.78	1.90333
Nitab4.5_0003695g0010		Mini-chromosome maintenance complex-binding protein	2.981	1.57573	2.99108e-12	8.43056e-11	yes	up	2.44	2.47	2.42	0.95	0.73	0.87	2.44333	0.85
Nitab4.5_0003722g0010		Phospholipase/carboxylesterase/thioesterase	2.857	1.51466	1.11988e-08	1.85091e-07	yes	up	3.79	3.61	4.09	1.8	1.41	1.1	3.83	1.43667
Nitab4.5_0003726g0080		Kinesin-like, KLP2, P-loop containing nucleoside triphosphate hydrolase, Kinesin-like protein, Kinesin, motor domain, Kinesin, motor region, conserved site	2.305	1.20471	1.05182e-06	1.2121e-05	yes	up	0.52	0.54	0.44	0.28	0.24	0.15	0.5	0.223333
Nitab4.5_0003734g0030		Concanavalin A-like lectin/glucanase, subgroup, Glycoside hydrolase, family 16, Glycoside hydrolase, family 16, active site, Concanavalin A-like lectin/glucanases superfamily	2.052	1.03735	6.88136e-11	1.58965e-09	yes	up	25.95	23.9	30.12	18.2	14.02	13.16	26.6567	15.1267
Nitab4.5_0003749g0040		Cullin, N-terminal, Cullin repeat-like-containing domain	0.415	-1.26827	3.41964e-13	1.09823e-11	yes	down	1.95	2.52	2.64	6.5	5.71	5.7	2.37	5.97
Nitab4.5_0003750g0020		Heat shock protein DnaJ, cysteine-rich domain, Peptidoglycan binding-like	2.263	1.17796	8.17738e-54	4.42905e-51	yes	up	43.78	47.26	46.21	20.76	21.3	21.61	45.75	21.2233
Nitab4.5_0003750g0050		Zinc finger, Dof-type	2.401	1.26366	0.00951396	0.0362402	yes	up	1.36	1.15	2.64	1.08	0.71	0.54	1.71667	0.776667
Nitab4.5_0003754g0020		Glycoside hydrolase family 3 C-terminal domain, Glycoside hydrolase, superfamily, Fibronectin type III-like domain, Glycoside hydrolase, family 3, N-terminal, Glycoside hydrolase family 3	0.323	-1.62877	9.47533e-09	1.58436e-07	yes	down	0.56	0.53	0.62	2.27	1.61	1.64	0.57	1.84
Nitab4.5_0003771g0010		CAP domain, Cysteine-rich secretory protein, allergen V5/Tpx-1-related, Allergen V5/Tpx-1-related, conserved site, Ves allergen	0.166	-2.58646	6.13842e-09	1.0623e-07	yes	down	0.8	1.43	1.38	12.58	8.69	5.78	1.20333	9.01667
Nitab4.5_0003771g0060		O-methyltransferase, family 3	2.496	1.31951	0.00131072	0.00688516	yes	up	2.33	1.75	1.93	0.71	1.49	0.39	2.00333	0.863333
Nitab4.5_0003774g0090		Unknown	20.057	4.32605	0.00380551	0.0169944	yes	up	3.32	4.52	4.24	0.28	0.1	1.23	4.02667	0.536667
Nitab4.5_0003779g0100		Glycoside hydrolase, catalytic domain, Glycoside hydrolase, family 18, catalytic domain, Glycoside hydrolase, superfamily	0.4	-1.3211	8.0109e-15	3.14473e-13	yes	down	2.21	2.51	2.12	5.17	6.12	6.82	2.28	6.03667
Nitab4.5_0003779g0120		Fatty acid desaturase, type 1, Fatty acid/sphingolipid desaturase, Cytochrome b5-like heme/steroid binding domain	2.059	1.04212	0.00167337	0.00849078	yes	up	1.73	1.6	1.23	0.83	0.72	0.48	1.52	0.676667
Nitab4.5_0003792g0020		Bulb-type lectin domain, Protein kinase-like domain, Protein kinase, ATP binding site, Protein kinase domain, S-locus glycoprotein, Concanavalin A-like lectin/glucanase, subgroup, Serine/threonine- / dual specificity protein kinase, catalytic domain, PAN-2 domain, Serine/threonine-protein kinase, active site	0.316	-1.66062	1.19364e-06	1.35796e-05	yes	down	0.31	0.26	0.32	1.01	0.99	0.92	0.296667	0.973333
Nitab4.5_0003796g0020		Unknown	0.452	-1.14453	0.0027119	0.0127904	yes	down	0.44	0.44	0.47	1.23	0.97	0.93	0.45	1.04333
Nitab4.5_0003798g0040		P-loop containing nucleoside triphosphate hydrolase, NB-ARC, Disease resistance protein	0.019	-5.71538	0.000150246	0.00105499	yes	down	0	0	0	0.25	0.12	0.41	0	0.26
Nitab4.5_0003810g0020		Late embryogenesis abundant protein, LEA-14	0.342	-1.54663	2.70096e-06	2.86842e-05	yes	down	1.59	1.85	1.75	5.65	4.88	6.75	1.73	5.76
Nitab4.5_0003813g0010		Transketolase binding site, Transketolase-like, pyrimidine-binding domain, Transketolase, C-terminal, Transketolase, C-terminal/Pyruvate-ferredoxin oxidoreductase, domain II	2.16	1.11129	0.00398107	0.0176272	yes	up	4.06	4.97	4.33	3.71	2.6	0.79	4.45333	2.36667
Nitab4.5_0003818g0060		Serine/threonine-protein kinase, active site, Protein kinase domain, Protein kinase, ATP binding site, Regulator of chromosome condensation 1/beta-lactamase-inhibitor protein II, Concanavalin A-like lectin/glucanase, subgroup, Serine/threonine- / dual specificity protein kinase, catalytic domain, Protein kinase-like domain	0.286	-1.80365	5.10491e-15	2.04392e-13	yes	down	0.64	1	1.23	3.95	3.09	3.28	0.956667	3.44
Nitab4.5_0003823g0040		Alpha/beta hydrolase fold-3	0.125	-2.99734	0.00759221	0.0301104	yes	down	0	0.09	0.16	1.68	0.41	0.06	0.0833333	0.716667
Nitab4.5_0003823g0060		Domain of unknown function DUF292, eukaryotic	0.336	-1.57186	1.51528e-06	1.68842e-05	yes	down	0.61	0.84	0.43	1.93	2.11	1.8	0.626667	1.94667
Nitab4.5_0003836g0070		P-loop containing nucleoside triphosphate hydrolase, Disease resistance protein, NB-ARC	23.547	4.55746	0.00174612	0.00879423	yes	up	0.17	0.15	0.2	0.02	0	0	0.173333	0.00666667
Nitab4.5_0003836g0080		Unknown	12.818	3.68005	1.43197e-05	0.00012944	yes	up	0.74	0.92	0.8	0.16	0	0.04	0.82	0.0666667
Nitab4.5_0003843g0010		Leucine-rich repeat, Protein kinase domain, Serine/threonine- / dual specificity protein kinase, catalytic domain, Concanavalin A-like lectin/glucanase, subgroup, Serine/threonine-protein kinase, active site, Leucine-rich repeat, typical subtype, Leucine-rich repeat-containing N-terminal, type 2, Protein kinase-like domain, Protein kinase, ATP binding site	0.166	-2.59078	1.86764e-05	0.00016517	yes	down	0.04	0.06	0.02	0.23	0.29	0.29	0.04	0.27
Nitab4.5_0003857g0040		U box domain, Armadillo, Armadillo-like helical, Zinc finger, RING/FYVE/PHD-type, Armadillo-type fold	0.379	-1.40008	0.000351093	0.00221137	yes	down	0.24	0.34	0.5	0.95	0.73	1.27	0.36	0.983333
Nitab4.5_0003858g0010		Haem peroxidase, plant/fungal/bacterial, Plant peroxidase, Peroxidases heam-ligand binding site, Peroxidase, active site, Haem peroxidase	0.406	-1.30146	1.62314e-14	6.18985e-13	yes	down	5.04	5.58	3.86	15.29	9.11	11.39	4.82667	11.93
Nitab4.5_0003878g0060		Unknown	0.315	-1.66492	0.00241172	0.0115583	yes	down	0.71	1.64	0.82	2.22	2.73	2.96	1.05667	2.63667
Nitab4.5_0003884g0100		Unknown	3.062	1.61435	6.15421e-09	1.06457e-07	yes	up	6.73	6.25	6.99	1.19	2.6	3.22	6.65667	2.33667
Nitab4.5_0003886g0090		Unknown	9.522	3.25119	0.00281719	0.0132093	yes	up	0.57	2.32	0.77	0	0	0.47	1.22	0.156667
Nitab4.5_0003893g0040		Phosphoribosylglycinamide synthetase, ATP-grasp (A) domain, ATP-grasp fold, ATP-grasp fold, subdomain 2, Pre-ATP-grasp domain, Phosphoribosylglycinamide synthetase, N-terminal, Phosphoribosylglycinamide synthetase, ATP-grasp fold, subdomain 1	0.449	-1.15676	3.06692e-13	9.90508e-12	yes	down	2.39	1.7	2.08	4.84	4.68	4.14	2.05667	4.55333
Nitab4.5_0003898g0050		Serine/threonine-protein kinase, active site, Serine/threonine- / dual specificity protein kinase, catalytic domain, Bulb-type lectin domain, Concanavalin A-like lectin/glucanase, subgroup, Protein kinase domain, Protein kinase-like domain, PAN-2 domain, S-locus glycoprotein, Apple-like	0.062	-4.00648	0.0130456	0.0470755	yes	down	0.02	0	0	0.1	0.1	0.1	0.00666667	0.1
Nitab4.5_0003902g0040		Pseudouridine synthase/archaeosine transglycosylase, PUA-like domain, tRNA pseudouridine synthase B family, Dyskerin-like, Pseudouridine synthase, catalytic domain, Uncharacterised domain CHP00451, Pseudouridine synthase II	2.626	1.3929	9.18874e-26	1.05526e-23	yes	up	13.47	11.99	12.35	5.36	4.99	4.34	12.6033	4.89667
Nitab4.5_0003904g0010		SAM dependent carboxyl methyltransferase	0.106	-3.23681	0.000109639	0.000796365	yes	down	0.03	0.09	0.08	0.71	0.75	0.59	0.0666667	0.683333
Nitab4.5_0003908g0010		Bifunctional inhibitor/plant lipid transfer protein/seed storage helical domain	3.098	1.63125	2.68321e-07	3.48262e-06	yes	up	40.26	53.39	47.48	34.97	20.8	25.01	47.0433	26.9267
Nitab4.5_0003909g0010		AAA+ ATPase domain, ATPase, AAA-type, core, P-loop containing nucleoside triphosphate hydrolase	2.198	1.13611	5.82613e-27	7.22946e-25	yes	up	23.36	25.93	26.99	12.33	12.62	12.98	25.4267	12.6433
Nitab4.5_0003917g0020		Sieve element occlusion, N-terminal, Sieve element occlusion, C-terminal	2.192	1.13205	0.00011777	0.000848808	yes	up	30.03	29.66	33.47	19.04	16.05	9.08	31.0533	14.7233
Nitab4.5_0003928g0050		Chromatin assembly factor 1 subunit A	2.127	1.08906	4.07763e-07	5.11843e-06	yes	up	1.7	1.89	1.74	0.96	0.96	0.66	1.77667	0.86
Nitab4.5_0003930g0030		U box domain, Protein kinase domain, Protein kinase-like domain, Zinc finger, RING/FYVE/PHD-type, Serine-threonine/tyrosine-protein kinase catalytic domain	0.475	-1.07405	7.53692e-08	1.08506e-06	yes	down	1.19	1.58	1.77	2.55	3.31	3.79	1.51333	3.21667
Nitab4.5_0003936g0010		C2 domain	0.192	-2.37798	3.38859e-05	0.000280088	yes	down	0.58	0.9	0.85	2.92	5.81	6.09	0.776667	4.94
Nitab4.5_0003945g0160		Amidohydrolase 2	0.361	-1.47082	0.00158684	0.00809974	yes	down	0.17	0.14	0.11	0.58	0.29	0.36	0.14	0.41
Nitab4.5_0003951g0010		C2 domain, Phosphoribosyltransferase C-terminal	2.218	1.14899	0.000254971	0.00167556	yes	up	0.79	0.78	0.96	0.46	0.5	0.22	0.843333	0.393333
Nitab4.5_0003951g0020		Magnesium transporter NIPA	0.042	-4.58287	0.0040248	0.0177737	yes	down	0	0.04	0	0.25	0.05	0.81	0.0133333	0.37
Nitab4.5_0003952g0060		Pentatricopeptide repeat, Tetratricopeptide-like helical	2.067	1.04759	0.0056923	0.0236913	yes	up	1.07	0.96	1.45	0.49	0.79	0.47	1.16	0.583333
Nitab4.5_0003952g0070		Unknown	0.492	-1.02262	8.84592e-08	1.25458e-06	yes	down	1.66	1.19	1.06	3.51	3.67	3.14	1.30333	3.44
Nitab4.5_0003961g0020		Photosynthetic reaction centre, L/M	0.319	-1.64829	1.1135e-14	4.30367e-13	yes	down	8.6	7.05	6.27	35.56	27.04	22.03	7.30667	28.21
Nitab4.5_0003969g0050		Histone-fold, Histone H4, Histone core, Histone H4, conserved site	2.103	1.07223	1.68525e-07	2.28115e-06	yes	up	128.56	97.29	128.32	70.28	101.47	98.02	118.057	89.9233
Nitab4.5_0003978g0060		Unknown	4.278	2.09704	9.77292e-18	5.34377e-16	yes	up	9.67	11.54	13.99	2.15	4.15	2.71	11.7333	3.00333
Nitab4.5_0003983g0030		Hydrophobic seed protein, Bifunctional inhibitor/plant lipid transfer protein/seed storage helical domain	2.892	1.53201	6.35241e-07	7.67344e-06	yes	up	10.3	15.38	16.16	5.13	7.29	6.14	13.9467	6.18667
Nitab4.5_0003987g0070		Protein of unknown function DUF581	0.413	-1.27412	2.26405e-06	2.44591e-05	yes	down	1.91	1.27	3.05	5.01	6.22	3.25	2.07667	4.82667
Nitab4.5_0003991g0020		Leucine-rich repeat-containing N-terminal, type 2	0.444	-1.17063	1.5014e-06	1.67575e-05	yes	down	4.34	3.48	5.37	12.75	7.81	11.28	4.39667	10.6133
Nitab4.5_0004018g0020		Unknown	0.345	-1.5343	7.0901e-14	2.49054e-12	yes	down	1.83	1.65	2.06	6.99	4.46	5.32	1.84667	5.59
Nitab4.5_0004025g0060		SANT/Myb domain, Myb domain, Homeodomain-like	0.485	-1.04407	0.0134935	0.0483954	yes	down	0.4	0.45	0.27	0.64	0.78	1.02	0.373333	0.813333
Nitab4.5_0004027g0010		SGNH hydrolase-type esterase domain, Lipase, GDSL	0.177	-2.50182	3.14595e-95	6.6363e-92	yes	down	6.5	6.88	5.15	33.11	34.49	35.07	6.17667	34.2233
Nitab4.5_0004030g0010		NADH-quinone oxidoreductase, subunit D	0.265	-1.91484	0.00811443	0.0318039	yes	down	0.42	0.07	0.56	1.96	1.42	1.15	0.35	1.51
Nitab4.5_0004042g0030		Unknown	2.15	1.10405	2.23342e-05	0.000193756	yes	up	6.24	4.57	6.47	3.13	2.18	3.48	5.76	2.93
Nitab4.5_0004058g0010		Copine	0.081	-3.62491	1.17892e-18	6.9898e-17	yes	down	0.22	0.08	0.12	1.55	1.58	2.18	0.14	1.77
Nitab4.5_0004063g0040		Unknown	3.435	1.78049	2.67291e-12	7.60868e-11	yes	up	38.69	30.95	37.97	15.33	13.64	16.73	35.87	15.2333
Nitab4.5_0004087g0040		Zinc finger, CCHC-type, SANT/Myb domain, Myb domain, Myb domain, plants, Homeodomain-like	2.583	1.36894	9.07538e-28	1.1887e-25	yes	up	19.13	19.9	18.53	7.25	7.28	9.08	19.1867	7.87
Nitab4.5_0004095g0050		SWEET sugar transporter	6.398	2.67754	0.000727337	0.00417346	yes	up	0.76	0.66	1.12	0.25	0.26	0	0.846667	0.17
Nitab4.5_0004119g0040		Protein of unknown function DUF573	3.038	1.60318	4.50967e-09	7.96947e-08	yes	up	1.53	1.97	1.79	0.71	0.56	0.53	1.76333	0.6
Nitab4.5_0004150g0040		Serine endopeptidase DegP2	33.608	5.07072	0.00130872	0.00687825	yes	up	0.4	0.4	0.68	0	0	0	0.493333	0
Nitab4.5_0004150g0050		Unknown	3.402	1.76653	0.00874221	0.0338179	yes	up	1.73	2.53	2	1.4	0.43	0.39	2.08667	0.74
Nitab4.5_0004152g0010		Unknown	0.227	-2.13982	0.00524364	0.0221904	yes	down	1.78	0.6	1.52	12.14	3.21	11.85	1.3	9.06667
Nitab4.5_0004155g0020		Domain of unknown function DUF640	0.498	-1.00696	1.74206e-07	2.35091e-06	yes	down	6.41	5.2	5.92	13.48	11.04	10.33	5.84333	11.6167
Nitab4.5_0004156g0040		Domain of unknown function DUF4378	0.376	-1.4111	5.74668e-08	8.4338e-07	yes	down	0.55	0.69	0.7	1.75	1.69	1.93	0.646667	1.79
Nitab4.5_0004161g0090		DNA-binding domain, AP2/ERF domain	2.468	1.30307	0.00732649	0.0292505	yes	up	1.31	0.95	1.1	0.55	0.5	0.41	1.12	0.486667
Nitab4.5_0004164g0030		Leucine-rich repeat, Leucine-rich repeat, typical subtype, Protein kinase domain, Leucine-rich repeat-containing N-terminal, type 2, Serine-threonine/tyrosine-protein kinase catalytic domain, Protein kinase-like domain, Protein kinase, ATP binding site	0.499	-1.00288	0.00957086	0.0364189	yes	down	0.39	0.41	0.18	0.85	0.58	0.59	0.326667	0.673333
Nitab4.5_0004166g0040		Unknown	2.247	1.16771	7.45888e-07	8.8558e-06	yes	up	1.05	1.1	1.08	0.47	0.52	0.49	1.07667	0.493333
Nitab4.5_0004173g0010		PLAT/LH2 domain, Lipase/lipooxygenase, PLAT/LH2	0.26	-1.94198	4.24359e-08	6.37254e-07	yes	down	1.59	1.31	1.68	10.66	4.09	4.86	1.52667	6.53667
Nitab4.5_0004174g0040		Gamma interferon inducible lysosomal thiol reductase GILT, Thioredoxin-like fold	0.35	-1.5127	8.0453e-37	1.91938e-34	yes	down	8.83	9.14	8.94	26.39	28.07	28.44	8.97	27.6333
Nitab4.5_0004194g0100		Zinc finger, C6HC-type	0.398	-1.32811	0.000588702	0.00348166	yes	down	0.88	0.78	0.81	1.22	2.99	2.41	0.823333	2.20667
Nitab4.5_0004195g0080		Nodulin-like, Major facilitator superfamily, Major facilitator superfamily domain, general substrate transporter	0.496	-1.01177	5.02094e-16	2.25604e-14	yes	down	9.28	10.78	9.72	21.4	19.44	23.44	9.92667	21.4267
Nitab4.5_0004217g0070		Flotillin family, Band 7 protein	2.379	1.25065	0.0032357	0.0148061	yes	up	1.04	0.83	1.45	0.36	0.66	0.44	1.10667	0.486667
Nitab4.5_0004230g0010		Unknown	0.473	-1.08141	5.69058e-38	1.44354e-35	yes	down	20.78	22.62	22.56	49.01	44.57	47.54	21.9867	47.04
Nitab4.5_0004233g0020		Mitochodrial transcription termination factor-related	5.687	2.50764	0.000168104	0.0011641	yes	up	3.51	2.5	3.27	0.78	0.55	0.74	3.09333	0.69
Nitab4.5_0004237g0030		P-loop containing nucleoside triphosphate hydrolase	4.207	2.07267	0.00440111	0.0191423	yes	up	5.38	4.11	8.83	4.34	0.58	2.42	6.10667	2.44667
Nitab4.5_0004238g0030		Serine/threonine- / dual specificity protein kinase, catalytic domain, Concanavalin A-like lectin/glucanase, subgroup, Protein kinase domain, Protein kinase, ATP binding site, Protein kinase-like domain, Serine/threonine-protein kinase, active site	0.264	-1.91907	0.00026056	0.00170613	yes	down	0.37	0.38	0.22	1.63	0.44	1.88	0.323333	1.31667
Nitab4.5_0004246g0010		Glutaredoxin subgroup, Glutaredoxin, Thioredoxin-like fold, Glutaredoxin-like, plant II	11.306	3.49899	0.000445306	0.00271203	yes	up	6.53	9.84	5.48	0	2.9	0	7.28333	0.966667
Nitab4.5_0004255g0010		Unknown	317.93	8.31257	1.05387e-15	4.55653e-14	yes	up	4.47	3.96	5.69	0	0.03	0	4.70667	0.01
Nitab4.5_0004261g0030		Leucine-rich repeat-containing N-terminal, type 2, Leucine-rich repeat, typical subtype, Leucine-rich repeat	0.248	-2.01207	2.87431e-10	6.05236e-09	yes	down	0.18	0.39	0.33	1.21	1.36	1.25	0.3	1.27333
Nitab4.5_0004267g0010		Unknown	0.316	-1.66215	0.00929931	0.0355442	yes	down	0.59	0.81	0.94	2.46	2.47	4.5	0.78	3.14333
Nitab4.5_0004268g0040		Unknown	0.297	-1.75209	1.55009e-09	2.96522e-08	yes	down	0.44	0.51	0.5	1.87	1.62	1.57	0.483333	1.68667
Nitab4.5_0004273g0010		Protein kinase, ATP binding site, Protein kinase domain, Serine/threonine-protein kinase, active site, Concanavalin A-like lectin/glucanase, subgroup, Serine-threonine/tyrosine-protein kinase catalytic domain, Protein kinase-like domain	0.417	-1.26211	8.36953e-17	4.17868e-15	yes	down	4.57	3.45	4.54	9.93	7.93	11.58	4.18667	9.81333
Nitab4.5_0004288g0010		Unknown	0.316	-1.66332	4.44083e-15	1.78883e-13	yes	down	4.05	3.63	6.25	12.98	16.05	17.73	4.64333	15.5867
Nitab4.5_0004296g0010		Protein of unknown function DUF868, plant	0.483	-1.04984	8.42354e-05	0.000630585	yes	down	3.52	3.78	3.48	8.88	8.43	8.68	3.59333	8.66333
Nitab4.5_0004300g0180		NAC domain	0.154	-2.70208	2.96727e-12	8.36932e-11	yes	down	0.72	0.37	0.26	3.85	2.37	2.55	0.45	2.92333
Nitab4.5_0004301g0060		Unknown	4.727	2.24095	0.00822712	0.0321732	yes	up	0.94	0.94	1.22	0.38	0.37	0	1.03333	0.25
Nitab4.5_0004330g0020		Non-haem dioxygenase N-terminal domain, Oxoglutarate/iron-dependent dioxygenase, Isopenicillin N synthase-like	0.116	-3.111	8.43006e-23	7.60984e-21	yes	down	0.92	0.47	0.47	7.24	4.75	3.63	0.62	5.20667
Nitab4.5_0004330g0030		Non-haem dioxygenase N-terminal domain, Oxoglutarate/iron-dependent dioxygenase, Isopenicillin N synthase-like	0.245	-2.02952	3.33152e-29	4.94545e-27	yes	down	1.83	2.05	1.98	8.74	6.88	7.19	1.95333	7.60333
Nitab4.5_0004331g0020		Unknown	0.271	-1.88567	2.86625e-10	6.03992e-09	yes	down	0.42	0.48	0.45	1.74	1.55	1.89	0.45	1.72667
Nitab4.5_0004331g0030		Protein kinase-like domain, Protein kinase domain, Leucine-rich repeat-containing N-terminal, type 2	0.456	-1.13199	3.4452e-05	0.000284181	yes	down	0.62	1.03	1.17	1.93	2.22	2.31	0.94	2.15333
Nitab4.5_0004349g0020		Leucine-rich repeat, Leucine-rich repeat, typical subtype, Leucine-rich repeat-containing N-terminal, type 2	0.392	-1.35128	7.94905e-12	2.10713e-10	yes	down	0.95	0.84	1.15	2.75	2.73	2.03	0.98	2.50333
Nitab4.5_0004359g0050		Unknown	2.011	1.00776	3.42124e-11	8.22576e-10	yes	up	35.61	33.06	34.49	24.15	17.49	20.53	34.3867	20.7233
Nitab4.5_0004360g0090		Unknown	5.691	2.50881	3.29418e-06	3.41694e-05	yes	up	1.77	3.14	2.53	0.86	0.23	0.39	2.48	0.493333
Nitab4.5_0004382g0040		Unknown	2.45	1.29283	9.41519e-16	4.08399e-14	yes	up	4.88	5.03	5.31	2.19	2.08	2.19	5.07333	2.15333
Nitab4.5_0004389g0080		Leucine rich repeat 4, Leucine-rich repeat, typical subtype, Leucine-rich repeat	0.432	-1.21063	3.49541e-37	8.54243e-35	yes	down	4.29	4.44	4.29	10.38	10.19	9.78	4.34	10.1167
Nitab4.5_0004400g0040		Unknown	0.452	-1.14684	2.16692e-16	1.02418e-14	yes	down	10.71	10.98	10.04	28.7	22.54	26.91	10.5767	26.05
Nitab4.5_0004407g0020		Aspartic peptidase, active site, Aspartic peptidase, Aspartic peptidase domain	0.429	-1.22064	1.20623e-12	3.58913e-11	yes	down	2.31	2.25	2.5	5.74	6.1	5.37	2.35333	5.73667
Nitab4.5_0004441g0010		Heat shock factor (HSF)-type, DNA-binding, Heat shock transcription factor family, Heat shock transcription factor, plant, Winged helix-turn-helix DNA-binding domain	0.435	-1.20125	1.8528e-12	5.38506e-11	yes	down	3.79	2.73	2.65	8.57	7.32	7.48	3.05667	7.79
Nitab4.5_0004469g0020		Bulb-type lectin domain, Protein kinase, ATP binding site, Serine/threonine- / dual specificity protein kinase, catalytic domain, Concanavalin A-like lectin/glucanase, subgroup, S-locus glycoprotein, Protein kinase-like domain, Protein kinase domain, Apple-like, Serine/threonine-protein kinase, active site, EGF-like, conserved site	0.479	-1.06168	1.03926e-12	3.11779e-11	yes	down	2.14	2.33	2.13	4.76	4.97	4.55	2.2	4.76
Nitab4.5_0004469g0090		Unknown	0.125	-3.00494	1.01697e-11	2.66058e-10	yes	down	0.55	0.13	0.59	2.76	4.11	4.42	0.423333	3.76333
Nitab4.5_0004471g0060		Unknown	0.491	-1.02499	3.48729e-05	0.000287358	yes	down	1.07	1.09	1.09	2.94	1.87	2.1	1.08333	2.30333
Nitab4.5_0004479g0090		Ovarian tumour, otubain	2.19	1.13091	6.42063e-14	2.2673e-12	yes	up	7.33	7.66	7.61	3.8	3.6	3.37	7.53333	3.59
Nitab4.5_0004485g0020		AAA-type ATPase, N-terminal domain, P-loop containing nucleoside triphosphate hydrolase, ATPase, AAA-type, conserved site, ATPase, AAA-type, core	0.233	-2.10236	0.0140133	0.0499052	yes	down	0.02	0.13	0.05	0.32	0.32	0.32	0.0666667	0.32
Nitab4.5_0004497g0010		Protein of unknown function DUF688	217.035	7.76179	5.4612e-10	1.10716e-08	yes	up	1.07	1.85	2.57	0	0	0	1.83	0
Nitab4.5_0004502g0030		Plant lipid transfer protein/Par allergen, Bifunctional inhibitor/plant lipid transfer protein/seed storage helical domain	2.061	1.04312	0.000218359	0.00146548	yes	up	4.6	4.11	4.05	2.15	2.29	2.39	4.25333	2.27667
Nitab4.5_0004506g0120		RmlC-like jelly roll fold, Cyclic nucleotide-binding-like, Cyclic nucleotide-binding domain	0.481	-1.05681	1.12481e-10	2.52846e-09	yes	down	1.71	1.42	1.75	3.7	3.18	3.55	1.62667	3.47667
Nitab4.5_0004524g0010		Protein kinase-like domain, Protein kinase domain	0.259	-1.94845	0.000169688	0.00117381	yes	down	0.29	0.24	0.47	1.17	1.8	1.11	0.333333	1.36
Nitab4.5_0004529g0010		Hydroxymethylglutaryl-CoA reductase, class I/II, Hydroxymethylglutaryl-CoA reductase, class I/II, substrate-binding, Hydroxymethylglutaryl-CoA reductase, class I/II, conserved site, Hydroxymethylglutaryl-CoA reductase, N-terminal, Hydroxymethylglutaryl-CoA reductase, eukaryotic/arcaheal type, Hydroxymethylglutaryl-CoA reductase, class I/II, catalytic domain, Hydroxymethylglutaryl-CoA reductase, c…	0.434	-1.20383	8.48901e-25	8.76906e-23	yes	down	3.44	3.78	3.64	10.14	7.73	7.98	3.62	8.61667
Nitab4.5_0004551g0010		NAD(P)-binding domain	4.044	2.01592	5.86803e-12	1.58058e-10	yes	up	4.1	3.17	3.49	0.59	1.25	0.98	3.58667	0.94
Nitab4.5_0004554g0010		SPX, N-terminal, EXS, C-terminal	2.182	1.12567	0.00121094	0.00643777	yes	up	0.8	0.87	0.93	0.35	0.54	0.34	0.866667	0.41
Nitab4.5_0004557g0020		ACT domain, Protein kinase domain, Protein kinase-like domain, Serine-threonine/tyrosine-protein kinase catalytic domain, Serine/threonine- / dual specificity protein kinase, catalytic domain, Serine/threonine-protein kinase, active site	2.007	1.00517	0.00095154	0.00523223	yes	up	1.36	1.63	1.37	0.94	0.75	0.61	1.45333	0.766667
Nitab4.5_0004560g0020		AP2/ERF domain, DNA-binding domain	0.405	-1.30442	1.51188e-06	1.68557e-05	yes	down	5.45	3.49	4.2	11.77	12.97	13.9	4.38	12.88
Nitab4.5_0004575g0040		Auxin-induced protein, ARG7	0.074	-3.75668	0.00580416	0.0240769	yes	down	0	0	0.27	0.69	1.46	1.81	0.09	1.32
Nitab4.5_0004583g0040		Cellulose synthase	0.46	-1.12133	2.23988e-05	0.000194274	yes	down	0.76	0.53	0.61	1.63	1.39	1.28	0.633333	1.43333
Nitab4.5_0004605g0050		Eukaryotic porin/Tom40, Porin domain	3.351	1.74464	6.31938e-13	1.95433e-11	yes	up	3.47	3.75	3.79	1.94	1.06	0.88	3.67	1.29333
Nitab4.5_0004612g0020		Unknown	0.478	-1.06518	0.00812895	0.0318545	yes	down	1.73	1.4	0.76	4.65	2.55	1.87	1.29667	3.02333
Nitab4.5_0004622g0050		Transcription factor, MADS-box, Transcription factor, K-box	0.416	-1.2668	3.58396e-36	8.30319e-34	yes	down	20.79	22.96	19.73	46.8	54.4	57.79	21.16	52.9967
Nitab4.5_0004625g0010		Apple-like, Bulb-type lectin domain, Serine/threonine- / dual specificity protein kinase, catalytic domain, Concanavalin A-like lectin/glucanase, subgroup, PAN-2 domain, S-locus glycoprotein, Protein kinase domain, Protein kinase-like domain, Serine/threonine-protein kinase, active site, Serine-threonine/tyrosine-protein kinase catalytic domain	0.3	-1.738	9.41181e-05	0.000696502	yes	down	0.15	0.12	0.13	0.52	0.43	0.43	0.133333	0.46
Nitab4.5_0004646g0010		Cytochrome P450, Cytochrome P450, conserved site, Cytochrome P450, E-class, group I	0.256	-1.96543	1.25432e-22	1.09527e-20	yes	down	1.07	1.68	1.01	5.76	4.51	4.94	1.25333	5.07
Nitab4.5_0004646g0080		Unknown	2.213	1.14625	0.000187009	0.00127516	yes	up	157.65	147.81	163.6	108.94	93.64	48.9	156.353	83.8267
Nitab4.5_0004666g0020		AP2/ERF domain, DNA-binding domain	0.353	-1.50289	0.00938903	0.0358222	yes	down	0.46	0.94	0.2	1.56	2.06	1.55	0.533333	1.72333
Nitab4.5_0004674g0040		Transcription factor, K-box, Transcription factor, MADS-box	0.238	-2.07227	2.47839e-05	0.000212615	yes	down	0.39	0.26	0.21	1.06	1.17	1.61	0.286667	1.28
Nitab4.5_0004679g0110		Leucine-rich repeat, Leucine rich repeat 4, Leucine-rich repeat, typical subtype, Leucine-rich repeat-containing N-terminal, type 2	0.415	-1.27017	1.56993e-08	2.55784e-07	yes	down	0.78	0.77	1.2	2.88	2.3	1.63	0.916667	2.27
Nitab4.5_0004682g0010		DNA-binding domain, AP2/ERF domain	0.049	-4.34837	0.00474892	0.0203852	yes	down	0	0	0.26	1.92	2.7	2.1	0.0866667	2.24
Nitab4.5_0004682g0020		AP2/ERF domain, DNA-binding domain	0.19	-2.39904	1.20971e-06	1.3743e-05	yes	down	0.59	0.64	0.4	4.24	2.59	3.09	0.543333	3.30667
Nitab4.5_0004692g0040		Drug/metabolite transporter	2.49	1.31605	6.19624e-06	6.06108e-05	yes	up	5.21	5.13	5.27	3.95	1.53	1.23	5.20333	2.23667
Nitab4.5_0004700g0020		Unknown	2.458	1.29741	1.76658e-05	0.00015689	yes	up	6.54	6.34	4.68	2.47	2.88	1.52	5.85333	2.29
Nitab4.5_0004701g0070		Cytochrome P450, E-class, group I, Cytochrome P450	3.429	1.77782	9.11517e-16	3.95813e-14	yes	up	3.97	3.09	4.31	1.3	1.28	0.85	3.79	1.14333
Nitab4.5_0004702g0020		DNA-binding WRKY	0.447	-1.16032	0.00693973	0.0279289	yes	down	0.31	0.29	0.55	0.71	1.06	0.88	0.383333	0.883333
Nitab4.5_0004707g0070		Gibberellin regulated protein	4.27	2.09434	3.13384e-30	5.06468e-28	yes	up	25.3	24.43	24.54	8	7.61	4.12	24.7567	6.57667
Nitab4.5_0004710g0010		Serine/threonine- / dual specificity protein kinase, catalytic domain, Bulb-type lectin domain, Serine/threonine-protein kinase, active site, Protein kinase-like domain, Protein kinase domain, Epidermal growth factor-like domain, S-receptor-like serine/threonine-protein kinase, Protein kinase, ATP binding site, S-locus glycoprotein, Concanavalin A-like lectin/glucanase, subgroup	0.389	-1.36371	1.75371e-09	3.32649e-08	yes	down	0.96	0.96	0.9	2.45	3.08	2	0.94	2.51
Nitab4.5_0004711g0030		Transmembrane protein TauE like	2.313	1.20967	3.17278e-09	5.7619e-08	yes	up	3.43	3.59	3.62	1.27	2.02	1.49	3.54667	1.59333
Nitab4.5_0004732g0010		Concanavalin A-like lectin/glucanase, subgroup, Serine/threonine-protein kinase, active site, Protein kinase domain, Protein kinase-like domain, Protein kinase, ATP binding site, Serine/threonine- / dual specificity protein kinase, catalytic domain	0.4	-1.32183	7.66283e-09	1.30581e-07	yes	down	0.85	1.79	1.06	3.11	3.53	2.77	1.23333	3.13667
Nitab4.5_0004757g0010		SANT domain, SANT/Myb domain, Homeodomain-like	0.366	-1.4511	9.93281e-13	2.99104e-11	yes	down	3.47	4.92	12.35	11.71	14.78	18	6.91333	14.83
Nitab4.5_0004768g0010		Unknown	2.087	1.06154	8.37413e-06	7.96099e-05	yes	up	2.1	2.71	2.93	1.18	1.6	1.05	2.58	1.27667
Nitab4.5_0004770g0110		Peptidase S10, serine carboxypeptidase, Peptidase S10, serine carboxypeptidase, active site	0.499	-1.00322	0.010856	0.0404489	yes	down	0.32	0.42	0.71	1.12	0.99	0.88	0.483333	0.996667
Nitab4.5_0004782g0020		Glycosyl hydrolase, five-bladed beta-propellor domain, Concanavalin A-like lectin/glucanases superfamily, Glycoside hydrolase, family 32, Glycosyl hydrolase family 32, N-terminal, Beta-fructofuranosidase, Glycosyl hydrolase family 32, C-terminal	2.436	1.28427	0.000209017	0.00141057	yes	up	0.99	1.29	0.95	0.6	0.49	0.27	1.07667	0.453333
Nitab4.5_0004789g0010		Phospholipase/carboxylesterase/thioesterase	2.806	1.48853	2.25259e-08	3.57418e-07	yes	up	3.53	3.67	3.42	1.86	1.13	1.04	3.54	1.34333
Nitab4.5_0004799g0010		Cytochrome P450, conserved site, Cytochrome P450, Cytochrome P450, E-class, group I	0.458	-1.12524	3.85358e-14	1.40029e-12	yes	down	2.86	3.87	3.74	7.84	7.44	8.46	3.49	7.91333
Nitab4.5_0004810g0030		Unknown	0.032	-4.94475	1.87472e-33	3.64751e-31	yes	down	0.05	0.04	0.06	4.71	3.68	5.12	0.05	4.50333
Nitab4.5_0004829g0050		Triose-phosphate transporter domain	0.413	-1.2743	2.10725e-36	4.9391e-34	yes	down	5.28	5.54	5.36	13.15	13.76	14.37	5.39333	13.76
Nitab4.5_0004844g0040		Glutamate dehydrogenase, Glutamate/phenylalanine/leucine/valine dehydrogenase, C-terminal, NAD(P)-binding domain, Glutamate/phenylalanine/leucine/valine dehydrogenase, Glutamate/phenylalanine/leucine/valine dehydrogenase, dimerisation domain	2.182	1.12555	2.97207e-06	3.11997e-05	yes	up	3.66	3.51	4.52	2.52	1.98	1.13	3.89667	1.87667
Nitab4.5_0004844g0050		Translation protein, beta-barrel domain, H/ACA ribonucleoprotein complex, subunit Gar1/Naf1, H/ACA ribonucleoprotein complex, subunit Gar1, eukaryote	2.53	1.33907	3.09922e-07	3.98003e-06	yes	up	10.75	9.86	10.59	6.96	8.7	4.57	10.4	6.74333
Nitab4.5_0004849g0020		Endonuclease/exonuclease/phosphatase	0.308	-1.69767	3.00594e-31	5.28412e-29	yes	down	1.79	2.43	1.96	5.93	7.05	7.79	2.06	6.92333
Nitab4.5_0004861g0030		Cysteine-rich secretory protein, allergen V5/Tpx-1-related, CAP domain, Allergen V5/Tpx-1-related, conserved site, Ves allergen	0.162	-2.6222	1.184e-06	1.35006e-05	yes	down	0.55	0.64	0.54	4.73	2.35	4.41	0.576667	3.83
Nitab4.5_0004880g0010		Protein kinase domain, Protein kinase, ATP binding site, NAF domain, Calcium/calmodulin-dependent/calcium-dependent protein kinase, Serine/threonine- / dual specificity protein kinase, catalytic domain, Serine/threonine-protein kinase, active site, NAF/FISL domain, Protein kinase-like domain	0.437	-1.19342	8.68497e-15	3.38283e-13	yes	down	4.7	5.69	6.75	13.55	11.75	16.02	5.71333	13.7733
Nitab4.5_0004887g0040		Aux/IAA-ARF-dimerisation, AUX/IAA protein	0.473	-1.07993	4.36773e-06	4.41176e-05	yes	down	3.17	3.55	2.61	9.84	5.13	5.61	3.11	6.86
Nitab4.5_0004895g0030		Unknown	0.464	-1.10669	1.03126e-05	9.62573e-05	yes	down	6.96	5.23	6.4	14.85	14.35	19.35	6.19667	16.1833
Nitab4.5_0004895g0080		Alpha/beta hydrolase fold-3	0.197	-2.34382	4.36803e-05	0.000351266	yes	down	0.15	0.32	0.22	1.5	1.33	0.97	0.23	1.26667
Nitab4.5_0004897g0010		Unknown	0.033	-4.90385	0.00712138	0.0285539	yes	down	0	0	0	0.13	0.13	1.36	0	0.54
Nitab4.5_0004911g0030		Domain of unknown function DUF4378	3.344	1.74151	0.000730623	0.00418693	yes	up	0.59	0.58	0.63	0.25	0.27	0.04	0.6	0.186667
Nitab4.5_0004911g0050		Transcription factor, K-box	0.463	-1.11041	2.80629e-12	7.96573e-11	yes	down	5.03	6.52	5.66	11.45	14.02	14.21	5.73667	13.2267
Nitab4.5_0004919g0010		Cytochrome P450, E-class, group I, Cytochrome P450, Cytochrome P450, conserved site	0.375	-1.41376	2.26708e-06	2.44796e-05	yes	down	0.75	0.77	0.82	2.14	2.92	2.22	0.78	2.42667
Nitab4.5_0004937g0060		Cytochrome P450, Cytochrome P450, conserved site, Cytochrome P450, E-class, group I	0.442	-1.17706	0.0108744	0.0404949	yes	down	0.29	0.42	0.34	0.95	0.73	0.83	0.35	0.836667
Nitab4.5_0004949g0010		ACT domain	0.474	-1.07815	0.00238613	0.0114562	yes	down	0.77	1.1	0.6	2.48	1.78	1.33	0.823333	1.86333
Nitab4.5_0004963g0050		Protein kinase domain, Serine/threonine-protein kinase, active site, Concanavalin A-like lectin/glucanase, subgroup, Protein kinase, ATP binding site, Protein kinase-like domain	2.313	1.21	0.00390886	0.0173631	yes	up	1.36	1.04	1.14	0.62	0.57	0.42	1.18	0.536667
Nitab4.5_0004979g0160		Domain of unknown function DUF1985	0.458	-1.12808	0.00563231	0.0234931	yes	down	0.18	0.39	0.42	0.66	0.84	0.72	0.33	0.74
Nitab4.5_0005019g0070		Nodulin-like, Major facilitator superfamily domain, general substrate transporter, Major facilitator superfamily	0.31	-1.69063	4.97301e-43	1.70358e-40	yes	down	2.98	2.69	3.1	10.16	9.09	10.04	2.92333	9.76333
Nitab4.5_0005031g0060		Cyclic nucleotide-binding-like, Cation/H+ exchanger, CPA1 family, Cyclic nucleotide-binding domain, RmlC-like jelly roll fold, Na+/H+ exchanger, isoforms 7/8, Cation/H+ exchanger	2.181	1.12494	1.84279e-09	3.48721e-08	yes	up	2.69	2.96	2.82	1.28	1.41	1.33	2.82333	1.34
Nitab4.5_0005040g0030		Unknown	0.145	-2.79083	0.0029336	0.0136529	yes	down	0.41	2.11	0.53	18.59	2.35	16.2	1.01667	12.38
Nitab4.5_0005043g0050		Histone H3, Ribonuclease H-like domain, Histone-fold, Histone core	2.208	1.14288	3.35499e-24	3.32842e-22	yes	up	18.41	19.23	16.6	8.14	8.04	9.53	18.08	8.57
Nitab4.5_0005052g0030		Protein kinase domain, Leucine-rich repeat, typical subtype, Tyrosine-protein kinase, active site, Protein kinase-like domain, Leucine-rich repeat, Concanavalin A-like lectin/glucanase, subgroup, Protein kinase, ATP binding site	0.195	-2.35483	0.012455	0.0453113	yes	down	0.02	0.1	0	0.23	0.14	0.29	0.04	0.22
Nitab4.5_0005061g0040		AP2/ERF domain, DNA-binding domain	0.478	-1.06556	0.0098388	0.0372686	yes	down	0.7	0.52	0.6	1.35	1.53	1.27	0.606667	1.38333
Nitab4.5_0005062g0030		Unknown	2.237	1.16133	0.00373716	0.0167302	yes	up	4.13	5.08	3.49	2.14	1.92	2.73	4.23333	2.26333
Nitab4.5_0005070g0010		Protein of unknown function DUF3511	2.167	1.11561	1.98189e-05	0.000174122	yes	up	44.41	62.2	57.67	58.13	43.68	25.07	54.76	42.2933
Nitab4.5_0005081g0060		Protein kinase domain, Serine/threonine- / dual specificity protein kinase, catalytic domain, Protein kinase-like domain, Serine/threonine-protein kinase, active site, Protein kinase, ATP binding site, Armadillo-type fold, Armadillo-like helical	2.268	1.18123	8.33362e-05	0.000624438	yes	up	0.52	0.61	0.92	0.34	0.28	0.31	0.683333	0.31
Nitab4.5_0005100g0040		Cupredoxin, Multicopper oxidase, type 2, Multicopper oxidase, type 3, Multicopper oxidase, type 1, Laccase, Multicopper oxidase, copper-binding site	2.295	1.19828	0.00106633	0.00577316	yes	up	1.2	1.12	0.96	0.56	0.5	0.44	1.09333	0.5
Nitab4.5_0005124g0040		F-box domain, FBD domain	0.455	-1.13608	0.000120281	0.000864786	yes	down	1.09	1.2	1	1.98	2.75	2.94	1.09667	2.55667
Nitab4.5_0005150g0070		FAS1 domain	2.519	1.33271	0.00112422	0.00603922	yes	up	1.14	1.01	1.51	0.46	0.77	0.29	1.22	0.506667
Nitab4.5_0005157g0010		Protein kinase-like domain, Leucine-rich repeat, Leucine rich repeat 4, Leucine-rich repeat-containing N-terminal, type 2, Concanavalin A-like lectin/glucanase, subgroup, Protein kinase domain, Tyrosine-protein kinase, active site, Protein kinase, ATP binding site, Leucine-rich repeat, typical subtype	0.248	-2.01162	2.69159e-21	2.01267e-19	yes	down	0.65	0.55	0.53	2.44	2.06	2.66	0.576667	2.38667
Nitab4.5_0005163g0030		DNA polymerase V, Armadillo-type fold	2.065	1.04596	1.23057e-05	0.000113174	yes	up	1.63	1.9	1.72	1.16	0.55	0.93	1.75	0.88
Nitab4.5_0005167g0090		Glutamine-Leucine-Glutamine, QLQ, WRC	0.305	-1.71546	0.00564231	0.0235248	yes	down	0.47	0.81	0.46	1.64	3.62	1.49	0.58	2.25
Nitab4.5_0005182g0030		Glycoside hydrolase, family 1, Glycoside hydrolase, catalytic domain, Glycoside hydrolase, family 1, active site, Glycoside hydrolase, superfamily	2.656	1.40926	1.53229e-05	0.000137824	yes	up	1.01	1.65	1.67	0.68	0.59	0.43	1.44333	0.566667
Nitab4.5_0005189g0010		Unknown	3.752	1.9076	1.81496e-07	2.43943e-06	yes	up	9.45	7.3	5.16	3.91	1.76	1.13	7.30333	2.26667
Nitab4.5_0005207g0010		Myc-type, basic helix-loop-helix (bHLH) domain	2.442	1.28788	4.77282e-05	0.000380005	yes	up	1.51	1.53	1.45	0.41	0.63	0.86	1.49667	0.633333
Nitab4.5_0005226g0010		Cytochrome P450, Cytochrome P450, E-class, group I, Cytochrome P450, conserved site	0.456	-1.13372	4.03074e-07	5.07085e-06	yes	down	1.4	1.49	1.88	4.41	2.98	3.53	1.59	3.64
Nitab4.5_0005233g0040		AP2/ERF domain, DNA-binding domain	0.483	-1.0506	9.38726e-05	0.00069507	yes	down	5.55	6.43	7.55	17.45	10.12	20.85	6.51	16.14
Nitab4.5_0005235g0040		Pectin lyase fold, Glycoside hydrolase, family 28, Pectin lyase fold/virulence factor	3.049	1.6083	1.34248e-21	1.05297e-19	yes	up	7.4	7.18	7.08	2.16	3.21	2.06	7.22	2.47667
Nitab4.5_0005259g0020		Heat shock transcription factor, plant, Heat shock factor (HSF)-type, DNA-binding, Winged helix-turn-helix DNA-binding domain, Heat shock transcription factor family	0.321	-1.64093	7.79837e-05	0.000587737	yes	down	0.71	0.34	0.49	2.47	1.56	1.13	0.513333	1.72
Nitab4.5_0005266g0090		Unknown	2.126	1.08806	5.04081e-08	7.48557e-07	yes	up	58.24	47.31	56.18	35.88	33.18	42.57	53.91	37.21
Nitab4.5_0005280g0010		Carotenoid oxygenase	0.326	-1.61806	1.084e-33	2.14024e-31	yes	down	3.08	3.33	2.87	10.68	8.89	10.17	3.09333	9.91333
Nitab4.5_0005282g0020		ABC transporter, conserved site, P-loop containing nucleoside triphosphate hydrolase, ABC transporter-like, ABC-2 type transporter	0.383	-1.38443	3.47822e-12	9.72156e-11	yes	down	0.83	0.95	1.16	2.66	2.8	2.46	0.98	2.64
Nitab4.5_0005285g0010		Bulb-type lectin domain, S-locus glycoprotein, Protein kinase domain, Protein kinase-like domain, Serine-threonine/tyrosine-protein kinase catalytic domain, Serine/threonine-protein kinase, active site, Protein kinase, ATP binding site, Serine/threonine- / dual specificity protein kinase, catalytic domain, Concanavalin A-like lectin/glucanase, subgroup	0.163	-2.6183	1.54962e-06	1.72381e-05	yes	down	0.03	0.05	0.03	0.23	0.3	0.22	0.0366667	0.25
Nitab4.5_0005297g0010		Domain of unknown function DUF4378	0.449	-1.15501	0.00187972	0.00935658	yes	down	0.53	0.27	0.37	1.1	0.7	0.91	0.39	0.903333
Nitab4.5_0005309g0010		Senescence regulator S40	3.334	1.73733	0.0112725	0.0417522	yes	up	2.16	3.31	2.18	1.86	0.77	0.39	2.55	1.00667
Nitab4.5_0005330g0030		Ribosomal protein L39e domain, Ribosomal protein L39e, Ribosomal protein L39e, conserved site	2.918	1.54488	2.75626e-29	4.12205e-27	yes	up	251.91	261.68	292.53	151.71	157.58	156.68	268.707	155.323
Nitab4.5_0005331g0010		Protein of unknown function DUF247, plant	0.242	-2.04475	0.00554109	0.0231896	yes	down	0.08	0.09	0.16	0.37	0.4	0.67	0.11	0.48
Nitab4.5_0005335g0030		START-like domain, Polyketide cyclase/dehydrase	0.475	-1.07424	0.0017155	0.00866618	yes	down	2.77	2.11	2.63	7.56	5.27	5.98	2.50333	6.27
Nitab4.5_0005344g0010		Protein kinase domain, Protein kinase-like domain, Leucine-rich repeat-containing N-terminal, type 2, Leucine-rich repeat	2.339	1.22594	0.00557306	0.0233054	yes	up	3.56	4.66	5.39	3.17	1.79	1.1	4.53667	2.02
Nitab4.5_0005362g0030		Unknown	2.156	1.10852	0.000688007	0.00398199	yes	up	2.67	3.22	3.18	1.38	1.53	1.68	3.02333	1.53
Nitab4.5_0005366g0020		Disease resistance protein, NB-ARC, P-loop containing nucleoside triphosphate hydrolase	0.062	-4.00416	0.00232079	0.0111915	yes	down	0	0.01	0.01	0.21	0.08	0.14	0.00666667	0.143333
Nitab4.5_0005376g0090		Unknown	0.487	-1.03776	6.00472e-05	0.000466168	yes	down	0.83	0.53	0.71	1.53	1.29	1.51	0.69	1.44333
Nitab4.5_0005381g0050		Ankyrin repeat-containing domain, Ankyrin repeat, PGG domain	2.225	1.15387	0.000264297	0.0017275	yes	up	1.76	1.48	1.59	0.92	0.64	0.68	1.61	0.746667
Nitab4.5_0005388g0080		Mitochondrial carrier domain, Mitochondrial substrate/solute carrier	0.451	-1.14893	5.471e-07	6.70202e-06	yes	down	3.69	3.42	2.19	7.99	6.79	7.79	3.1	7.52333
Nitab4.5_0005393g0030		Glycogen/starch synthase, ADP-glucose type, Glycosyl transferase, family 1, Starch synthase, catalytic domain	0.22	-2.18337	4.85048e-198	3.24012e-194	yes	down	10.19	12.09	12.24	50.4	52.31	50.82	11.5067	51.1767
Nitab4.5_0005400g0020		Allergen V5/Tpx-1-related, conserved site, CAP domain, Cysteine-rich secretory protein, allergen V5/Tpx-1-related	0.181	-2.4645	7.01333e-31	1.16155e-28	yes	down	6.14	6.2	5.62	37.79	46.05	41.94	5.98667	41.9267
Nitab4.5_0005404g0030		Sodium/calcium exchanger membrane region	0.328	-1.60626	8.87275e-23	7.93794e-21	yes	down	3.22	2.83	3.69	9.22	11.31	10.68	3.24667	10.4033
Nitab4.5_0005420g0040		Peptidase S8/S53 domain, Proteinase inhibitor I9, Protease-associated domain, PA, Peptidase S8, subtilisin-related, Peptidase S8, subtilisin, Ser-active site	2.113	1.0791	2.48588e-09	4.58509e-08	yes	up	2.77	2.99	3.14	1.82	1.37	1.16	2.96667	1.45
Nitab4.5_0005445g0040		Unknown	0.455	-1.13731	3.6741e-06	3.77778e-05	yes	down	1.54	1.51	1.93	3.62	4.56	3.42	1.66	3.86667
Nitab4.5_0005457g0010		AmbAllergen, Pectate lyase/Amb allergen, Pectin lyase fold/virulence factor, Pectin lyase fold	0.324	-1.62675	8.14381e-08	1.16324e-06	yes	down	0.81	1	0.53	3.12	2.47	2.12	0.78	2.57
Nitab4.5_0005468g0030		Unknown	4.206	2.07233	0.000844344	0.00473305	yes	up	1.78	1.06	1.01	0.11	0.66	0.22	1.28333	0.33
Nitab4.5_0005471g0060		ATPase, F0 complex, subunit G, mitochondrial	3.387	1.75998	0.00242656	0.0116155	yes	up	13.02	7.02	10.75	4.15	5.4	5.04	10.2633	4.86333
Nitab4.5_0005485g0040		Unknown	27.012	4.75555	0.00616735	0.0253136	yes	up	0.28	0.02	0.15	0	0	0	0.15	0
Nitab4.5_0005504g0040		Enolase, Enolase, C-terminal, Enolase, N-terminal, Enolase, conserved site	4.208	2.07317	1.0154e-11	2.66058e-10	yes	up	2.61	2.36	3.38	0.64	0.46	0.99	2.78333	0.696667
Nitab4.5_0005506g0020		DNA-binding domain, AP2/ERF domain	4.31	2.10782	0.00577658	0.0239848	yes	up	1	2.44	1.83	0.61	0.43	0.44	1.75667	0.493333
Nitab4.5_0005525g0080		Histone-fold, Histone H4, conserved site, Histone H4, Histone core	2.221	1.15109	4.57296e-14	1.64233e-12	yes	up	133.28	132.52	158.13	111.93	88.87	110	141.31	103.6
Nitab4.5_0005528g0010		Glycosyl transferase, family 14	0.486	-1.04214	0.00247467	0.0118148	yes	down	0.83	1.09	0.8	1.96	1.63	2.37	0.906667	1.98667
Nitab4.5_0005549g0020		Protein of unknown function DUF1645, plant	0.424	-1.23712	0.01198	0.0438738	yes	down	0.46	0.48	0.62	1.26	1.62	1.15	0.52	1.34333
Nitab4.5_0005577g0010		Disease resistance protein, P-loop containing nucleoside triphosphate hydrolase, NB-ARC, Leucine-rich repeat	0.429	-1.22161	1.16684e-22	1.02335e-20	yes	down	2.58	2.88	2.53	6.98	6.16	6.12	2.66333	6.42
Nitab4.5_0005584g0030		Unknown	2.311	1.20868	0.00576115	0.0239291	yes	up	2.49	2.3	2.36	1.11	0.7	1.65	2.38333	1.15333
Nitab4.5_0005587g0050		Calponin homology domain, Kinesin-like protein, Kinesin, motor domain, P-loop containing nucleoside triphosphate hydrolase	2.781	1.47539	1.23035e-12	3.6582e-11	yes	up	1.59	1.68	1.87	0.65	0.77	0.47	1.71333	0.63
Nitab4.5_0005600g0010		Serine/threonine-protein kinase, active site, Protein kinase, ATP binding site, Serine/threonine- / dual specificity protein kinase, catalytic domain, Protein kinase-like domain, Wall-associated receptor kinase galacturonan-binding domain, Protein kinase domain	0.393	-1.3463	5.86901e-05	0.000457106	yes	down	0.4	0.49	0.47	1.53	1.26	0.82	0.453333	1.20333
Nitab4.5_0005601g0030		Aspartic peptidase domain, Aspartic peptidase, active site, Aspartic peptidase	0.492	-1.02278	0.00448997	0.019453	yes	down	0.71	0.46	0.64	1.04	1.14	1.64	0.603333	1.27333
Nitab4.5_0005609g0060		Leucine-rich repeat, Serine/threonine-protein kinase, active site, Leucine-rich repeat-containing N-terminal, type 2, Protein kinase domain, Protein kinase, ATP binding site, Protein kinase-like domain, Serine/threonine- / dual specificity protein kinase, catalytic domain	0.151	-2.72539	3.19931e-08	4.93375e-07	yes	down	0.12	0.04	0.09	0.7	0.52	0.47	0.0833333	0.563333
Nitab4.5_0005620g0060		Zinc finger, B-box	0.406	-1.29927	0.000869813	0.00485342	yes	down	1.6	0.95	0.72	3.51	2.55	2.32	1.09	2.79333
Nitab4.5_0005637g0070		Cytochrome c/ubiquinol oxidase subunit III, Cytochrome c oxidase, subunit III, Cytochrome c oxidase, subunit III, 4-helical bundle	0.241	-2.05074	0.00715943	0.0286749	yes	down	0.1	0.2	0.29	0.97	1.06	0.69	0.196667	0.906667
Nitab4.5_0005645g0010		Unknown	0.067	-3.89998	1.07758e-05	0.000100277	yes	down	0	0.24	0	1.02	1.67	1.56	0.08	1.41667
Nitab4.5_0005691g0020		Plant peroxidase, Peroxidase, active site, Haem peroxidase, plant/fungal/bacterial, Peroxidases heam-ligand binding site, Haem peroxidase	0.311	-1.68712	3.32009e-37	8.16375e-35	yes	down	4.94	6.25	6.33	19.62	15.5	18.2	5.84	17.7733
Nitab4.5_0005697g0010		Unknown	2.288	1.19427	7.56743e-05	0.000572485	yes	up	40.62	41.15	44.18	27.59	18.47	12.51	41.9833	19.5233
Nitab4.5_0005707g0010		DnaJ domain, DnaJ domain, conserved site	0.053	-4.22542	5.21033e-29	7.5663e-27	yes	down	2.08	0.48	0.6	27.48	24.61	24.37	1.05333	25.4867
Nitab4.5_0005716g0010		Unknown	0.416	-1.26361	1.86643e-51	8.59846e-49	yes	down	25.65	25.14	23.26	58.86	54.57	66.08	24.6833	59.8367
Nitab4.5_0005718g0020		Histone H4, conserved site, Histone-fold, Histone core, Histone H4, TATA box binding protein associated factor (TAF)	2.326	1.2178	2.14115e-23	2.02399e-21	yes	up	72.49	63.02	59.32	31.83	36.47	29.63	64.9433	32.6433
Nitab4.5_0005754g0010		Zinc finger, RING-type, Zinc finger, RING/FYVE/PHD-type, Zinc finger, RING-type, conserved site	27.145	4.76261	0.00486947	0.0208246	yes	up	0.63	0.15	0.5	0	0	0	0.426667	0
Nitab4.5_0005766g0040		Zinc finger, C6HC-type, Zinc finger, RING-type, Zinc finger, RING/FYVE/PHD-type	0.27	-1.89042	1.17504e-05	0.00010859	yes	down	0.52	0.31	0.48	1.07	1.86	2.16	0.436667	1.69667
Nitab4.5_0005771g0010		Ankyrin repeat-containing domain, Acyl-CoA-binding protein, ACBP, Ankyrin repeat, Profilin conserved site, FERM/acyl-CoA-binding protein, 3-helical bundle	0.285	-1.81273	3.1655e-30	5.0953e-28	yes	down	3.75	3.35	3.01	11.15	11.93	11.94	3.37	11.6733
Nitab4.5_0005777g0070		Uncharacterised protein family UPF0434/Trm112	2.019	1.01329	2.62742e-05	0.000223676	yes	up	10.39	15.36	11.98	7.8	6.09	8.33	12.5767	7.40667
Nitab4.5_0005779g0010		Galactose-binding domain-like, Glycoside hydrolase, family 35, Glycoside hydrolase, superfamily, Glycoside hydrolase, family 35, conserved site, Glycoside hydrolase, catalytic domain	0.01	-6.59733	2.88777e-119	1.28602e-115	yes	down	0.11	0.14	0.17	11.87	11.36	12.73	0.14	11.9867
Nitab4.5_0005781g0050		DNA-binding WRKY	0.496	-1.01125	2.25343e-07	2.97194e-06	yes	down	2	2.05	1.71	4.62	3.44	3.83	1.92	3.96333
Nitab4.5_0005784g0060		Protein kinase, ATP binding site, Protein kinase domain, Protein kinase-like domain	6.554	2.71235	5.57297e-07	6.81815e-06	yes	up	5.33	4.19	3.83	0.81	0.61	1.09	4.45	0.836667
Nitab4.5_0005785g0010		Bifunctional inhibitor/plant lipid transfer protein/seed storage helical domain, Hydrophobic seed protein	2.374	1.24721	3.4772e-11	8.35529e-10	yes	up	89	91.99	62.14	62.87	35.45	48.29	81.0433	48.87
Nitab4.5_0005802g0030		Unknown	0.232	-2.10568	0.00297505	0.0138105	yes	down	0.16	0.54	0.19	1.4	0.75	2.16	0.296667	1.43667
Nitab4.5_0005805g0050		Late embryogenesis abundant protein, LEA-5	0.309	-1.69465	1.2302e-08	2.02324e-07	yes	down	2.81	4.34	2.04	12.38	10.48	14.87	3.06333	12.5767
Nitab4.5_0005805g0060		Protein of unknown function DUF538	5.274	2.39883	2.37152e-07	3.10927e-06	yes	up	7.35	6.04	8.25	2.1	1.93	1.32	7.21333	1.78333
Nitab4.5_0005814g0010		Glyoxalase I, conserved site, Glyoxalase-like domain	2.432	1.28241	1.11365e-12	3.32768e-11	yes	up	17.62	16.75	19.41	5.35	9.1	9.04	17.9267	7.83
Nitab4.5_0005828g0030		Protein of unknown function DUF688	3.398	1.76476	0.000619423	0.00363172	yes	up	0.57	0.81	0.53	0.19	0.26	0.14	0.636667	0.196667
Nitab4.5_0005841g0010		Uncharacterised domain Wax2, C-terminal	0.382	-1.38704	6.77753e-05	0.000518404	yes	down	2.4	1.86	2.28	5.62	7.29	7.46	2.18	6.79
Nitab4.5_0005858g0130		Pentatricopeptide repeat, ACT domain	0.412	-1.27755	1.97153e-07	2.62871e-06	yes	down	7.63	4.91	7.59	14.79	16.06	20.36	6.71	17.07
Nitab4.5_0005860g0020		Protein of unknown function DUF778	0.415	-1.26956	0.00553418	0.0231714	yes	down	0.88	1.06	0.86	2.12	2.46	2.93	0.933333	2.50333
Nitab4.5_0005898g0010		Chitin-binding, type 1, Lysozyme-like domain, Glycoside hydrolase, family 19, Chitin-binding, type 1, conserved site, Glycoside hydrolase, family 19, catalytic	0.407	-1.29519	3.17852e-67	2.71054e-64	yes	down	37.6	38.78	35.24	98.61	91.82	101.31	37.2067	97.2467
Nitab4.5_0005898g0020		NAC domain	0.385	-1.37755	1.08873e-11	2.82986e-10	yes	down	1.68	1.8	2.08	4.74	5.65	5.12	1.85333	5.17
Nitab4.5_0005904g0010		Terpene synthase, N-terminal domain, Terpenoid cyclases/protein prenyltransferase alpha-alpha toroid, Terpene synthase, metal-binding domain, Terpenoid synthase, Immunoglobulin-like domain	0.344	-1.54063	1.80625e-16	8.61838e-15	yes	down	1.56	2.24	1.5	5.49	5.2	5.77	1.76667	5.48667
Nitab4.5_0005905g0020		Armadillo-type fold	2.721	1.44392	0.00313837	0.0144333	yes	up	0.28	0.22	0.2	0.06	0.11	0.09	0.233333	0.0866667
Nitab4.5_0005909g0020		Histone H3, Histone-fold	5.171	2.37037	0.00267533	0.0126298	yes	up	15.69	18.57	22.92	0	5.88	13.33	19.06	6.40333
Nitab4.5_0005918g0090		Unknown	2.106	1.07469	0.00370263	0.0165923	yes	up	4.65	3.26	4.58	2.9	1.5	2.44	4.16333	2.28
Nitab4.5_0005924g0010		Unknown	6.865	2.77934	0.00513832	0.0218069	yes	up	8.73	20.07	12.53	2.19	7.66	0	13.7767	3.28333
Nitab4.5_0005928g0010		Protein kinase-like domain, Protein kinase domain, Leucine-rich repeat, Serine/threonine-protein kinase, active site, Serine/threonine- / dual specificity protein kinase, catalytic domain, Concanavalin A-like lectin/glucanase, subgroup, Leucine-rich repeat, typical subtype, Leucine-rich repeat-containing N-terminal, type 2	0.397	-1.33265	6.34781e-38	1.59232e-35	yes	down	2.98	2.82	2.8	6.92	7.52	7.53	2.86667	7.32333
Nitab4.5_0005932g0050		Unknown	2.762	1.4656	1.29123e-10	2.88314e-09	yes	up	72.98	63.12	67.69	32.23	45.06	38.84	67.93	38.71
Nitab4.5_0005936g0010		Calmodulin binding protein-like	6480.07	12.6618	8.27403e-27	1.02038e-24	yes	up	17.61	18.25	18.8	0	0	0	18.22	0
Nitab4.5_0005936g0020		Nucleolar protein 12	961.845	9.90966	1.15411e-16	5.64108e-15	yes	up	7.07	9	8.79	0	0	0	8.28667	0
Nitab4.5_0005939g0020		Syntaxin/epimorphin, conserved site, Target SNARE coiled-coil domain, t-SNARE, Syntaxin, N-terminal domain	0.389	-1.36137	8.57481e-45	3.15301e-42	yes	down	18.58	17.97	17	47.88	44.23	53.79	17.85	48.6333
Nitab4.5_0005942g0010		Remorin, C-terminal	8.135	3.02413	0.000877811	0.00488988	yes	up	0.47	0.32	0.36	0.06	0.03	0.06	0.383333	0.05
Nitab4.5_0005943g0020		Peptidase S8/S53 domain, Peptidase S8, subtilisin-related, Peptidase S8, subtilisin, Ser-active site, Proteinase inhibitor I9	0.342	-1.5488	0.000441711	0.00269382	yes	down	0.3	0.32	0.25	1.32	0.96	0.7	0.29	0.993333
Nitab4.5_0005973g0010		Ornithine decarboxylase, Orn/DAP/Arg decarboxylase 2, pyridoxal-phosphate binding site, Alanine racemase/group IV decarboxylase, C-terminal, Ornithine/DAP/Arg decarboxylase, Orn/DAP/Arg decarboxylase 2, N-terminal, Orn/DAP/Arg decarboxylase 2, C-terminal	2.506	1.32541	2.21293e-11	5.47157e-10	yes	up	10.42	8.96	11.59	3.51	6.08	3.55	10.3233	4.38
Nitab4.5_0005982g0020		Dormancyauxin associated	0.302	-1.72575	1.08451e-38	2.84099e-36	yes	down	11.79	13.24	11.29	51.03	46.44	41.61	12.1067	46.36
Nitab4.5_0005985g0050		Sodium/calcium exchanger membrane region	0.215	-2.21767	1.41525e-20	9.96893e-19	yes	down	3.33	2.22	2.03	12.36	13.99	13.34	2.52667	13.23
Nitab4.5_0005997g0060		Protein of unknown function DUF247, plant	0.304	-1.71944	2.01986e-44	7.29334e-42	yes	down	1.67	1.42	1.89	6.11	5.23	5.36	1.66	5.56667
Nitab4.5_0005999g0010		AAA+ ATPase domain, AAA-type ATPase, N-terminal domain, ATPase, AAA-type, core, P-loop containing nucleoside triphosphate hydrolase, ATPase, AAA-type, conserved site	0.283	-1.81921	1.13296e-06	1.29703e-05	yes	down	0.49	0.45	0.53	2.46	1.12	1.89	0.49	1.82333
Nitab4.5_0006001g0010		EF-Hand 1, calcium-binding site, EF-hand domain pair, EF-hand domain, Cellulosome enzyme, dockerin type I	0.482	-1.05365	3.80049e-07	4.80819e-06	yes	down	8.03	9.82	7.69	23.34	16.74	23.24	8.51333	21.1067
Nitab4.5_0006008g0010		NAC domain	0.279	-1.84288	4.38121e-29	6.38542e-27	yes	down	3.21	3.95	3.84	12.81	11.54	15.54	3.66667	13.2967
Nitab4.5_0006009g0020		Unknown	1314.99	10.3608	3.30787e-18	1.89129e-16	yes	up	6.39	5.93	6.38	0	0	0	6.23333	0
Nitab4.5_0006014g0030		Heavy metal-associated domain, HMA	0.433	-1.20907	8.75998e-23	7.8722e-21	yes	down	16.03	17.01	16.76	43.43	32.67	44.41	16.6	40.17
Nitab4.5_0006024g0010		Protein phosphatase 2C (PP2C)-like domain, Protein phosphatase 2C, Protein phosphatase 2C, manganese/magnesium aspartate binding site	0.492	-1.02399	7.97972e-16	3.49157e-14	yes	down	6.99	8.76	7.24	16	13.42	16.89	7.66333	15.4367
Nitab4.5_0006024g0020		Zinc finger, BED-type predicted	0.415	-1.26802	9.04143e-13	2.73701e-11	yes	down	3.08	2.89	3.06	10.67	10.1	20.27	3.01	13.68
Nitab4.5_0006025g0050		Unknown	3.916	1.96956	0.00561524	0.0234388	yes	up	3.12	2.77	2.39	0	1.74	0.95	2.76	0.896667
Nitab4.5_0006031g0080		Unknown	2.17	1.11794	8.34283e-17	4.17454e-15	yes	up	11.48	11.07	10.8	6.21	4.58	5.36	11.1167	5.38333
Nitab4.5_0006034g0010		NB-ARC, P-loop containing nucleoside triphosphate hydrolase, Disease resistance protein	0.441	-1.17983	7.63701e-08	1.0975e-06	yes	down	0.73	0.66	0.66	1.76	1.41	1.74	0.683333	1.63667
Nitab4.5_0006052g0040		Cytochrome P450, conserved site, Cytochrome P450, E-class, group I, Cytochrome P450	0.107	-3.2274	3.7511e-05	0.000306387	yes	down	0.04	0.04	0.07	0.52	0.34	0.64	0.05	0.5
Nitab4.5_0006077g0020		Unknown	2.452	1.2938	4.56827e-08	6.8294e-07	yes	up	4.23	4.59	4.71	1.3	1.99	1.75	4.51	1.68
Nitab4.5_0006079g0020		Disease resistance protein, NB-ARC, P-loop containing nucleoside triphosphate hydrolase	20.954	4.38912	0.00479527	0.0205535	yes	up	0.05	0.3	0.07	0	0	0.02	0.14	0.00666667
Nitab4.5_0006084g0010		Ribulose bisphosphate carboxylase, large subunit, ferrodoxin-like N-terminal, Ribulose bisphosphate carboxylase, large subunit, C-terminal, Ribulose bisphosphate carboxylase, large subunit, Ribulose bisphosphate carboxylase, large chain, active site, Ribulose bisphosphate carboxylase, large subunit, N-terminal	0.15	-2.73322	6.68791e-06	6.49664e-05	yes	down	0.1	0.2	0.1	1.55	1.08	0.4	0.133333	1.01
Nitab4.5_0006107g0020		H/ACA ribonucleoprotein complex, subunit Nop10	3.45	1.78652	1.64745e-15	6.97252e-14	yes	up	23.03	20.47	19.76	7.43	7.26	8.01	21.0867	7.56667
Nitab4.5_0006115g0050		Multicopper oxidase, type 2, Multicopper oxidase, copper-binding site, Laccase, Cupredoxin, Multicopper oxidase, type 1	2.632	1.39591	2.47602e-07	3.23254e-06	yes	up	2.06	1.67	1.56	0.79	0.71	0.59	1.76333	0.696667
Nitab4.5_0006135g0040		Pleckstrin homology domain, Vacuolar protein sorting-associated protein 13A N-terminal domain, Pleckstrin homology-like domain, Vacuolar protein sorting-associated protein 13	2.284	1.19139	0.0069771	0.0280652	yes	up	0.27	0.45	0.43	0.22	0.17	0.13	0.383333	0.173333
Nitab4.5_0006142g0010		Protein of unknown function DUF688	0.484	-1.04742	8.60345e-14	2.99069e-12	yes	down	1.92	2.65	2.29	5.36	5.34	5	2.28667	5.23333
Nitab4.5_0006169g0030		Zinc/iron permease, Zinc/iron permease, fungal/plant	0.387	-1.37127	3.19569e-08	4.93197e-07	yes	down	1.43	1.34	1.88	4.16	4.31	4.3	1.55	4.25667
Nitab4.5_0006170g0010		Unknown	0.456	-1.13347	1.73783e-35	3.89119e-33	yes	down	7.37	8.22	8.57	18.93	16.92	19	8.05333	18.2833
Nitab4.5_0006179g0020		F-box domain, Phloem protein 2-like	0.366	-1.45168	2.67175e-12	7.60868e-11	yes	down	2.06	2.17	2	7.48	5.05	5.66	2.07667	6.06333
Nitab4.5_0006183g0010		Protein of unknown function DUF247, plant	0.221	-2.17836	0.000196138	0.00133196	yes	down	0.36	0.5	0.44	2.84	2.52	1.9	0.433333	2.42
Nitab4.5_0006185g0030		Anticodon-binding, Proline-tRNA ligase, class II, C-terminal, Proline-tRNA ligase, class IIa, archaeal-type	4.982	2.31672	6.52528e-05	0.000501694	yes	up	2.03	1.4	0.78	0.21	0.2	0.51	1.40333	0.306667
Nitab4.5_0006196g0030		Serine/threonine-protein kinase, active site, Serine/threonine- / dual specificity protein kinase, catalytic domain, Protein kinase domain, Protein kinase-like domain	4.355	2.12284	5.23515e-16	2.34703e-14	yes	up	4.3	4.52	3.86	0.95	0.72	1.16	4.22667	0.943333
Nitab4.5_0006221g0050		Protein kinase-like domain, U box domain, Tyrosine-protein kinase, catalytic domain, Zinc finger, RING/FYVE/PHD-type, Serine-threonine/tyrosine-protein kinase catalytic domain	0.119	-3.07329	1.39285e-32	2.5726e-30	yes	down	0.27	0.27	0.36	2.33	2.21	2.44	0.3	2.32667
Nitab4.5_0006222g0020		UDP-glucuronosyl/UDP-glucosyltransferase	0.498	-1.00575	1.48282e-06	1.65732e-05	yes	down	1.9	2.51	2.48	4.28	4.65	5.61	2.29667	4.84667
Nitab4.5_0006229g0010		Bax inhibitor 1-related	0.469	-1.09299	0.0120881	0.0442093	yes	down	1.42	0.95	0.96	2.74	3.32	2.03	1.11	2.69667
Nitab4.5_0006246g0010		Leucine-rich repeat, typical subtype, Leucine rich repeat 4, Leucine-rich repeat, Leucine-rich repeat-containing N-terminal, type 2	0.219	-2.19045	0.0010309	0.00560476	yes	down	0.5	0.27	0.08	1.48	0.98	1.55	0.283333	1.33667
Nitab4.5_0006260g0010		Unknown	223.622	7.80492	3.92195e-10	8.07769e-09	yes	up	10.78	14.37	10.15	0	0	0	11.7667	0
Nitab4.5_0006260g0020		Protein of unknown function DUF707	249.999	7.96578	1.59627e-10	3.50566e-09	yes	up	2.09	2.23	1.33	0	0	0	1.88333	0
Nitab4.5_0006260g0030		SCAMP	1996.41	10.9632	2.5603e-20	1.76015e-18	yes	up	10.41	10.5	12.38	0	0	0	11.0967	0
Nitab4.5_0006267g0010		Cytochrome P450, Cytochrome P450, conserved site, Cytochrome P450, E-class, group I	0.091	-3.46137	0.00281595	0.0132052	yes	down	0.02	0	0.05	0.2	0.2	0.43	0.0233333	0.276667
Nitab4.5_0006279g0010		Tryptophan/tyrosine permease	5.105	2.352	0.00865865	0.033556	yes	up	0.2	0.33	0.46	0	0.09	0.12	0.33	0.07
Nitab4.5_0006282g0060		Protein kinase-like domain, Concanavalin A-like lectin/glucanase, subgroup, Serine/threonine-protein kinase, active site, Wall-associated receptor kinase galacturonan-binding domain, Serine/threonine- / dual specificity protein kinase, catalytic domain, Protein kinase domain	0.474	-1.07779	2.16786e-11	5.37009e-10	yes	down	1.88	2.17	2.09	5.31	4.04	4.04	2.04667	4.46333
Nitab4.5_0006286g0080		Unknown	17.283	4.11126	0.00782628	0.0308829	yes	up	0.45	0.31	0.69	0	0	0.09	0.483333	0.03
Nitab4.5_0006294g0080		Alpha-ketoglutarate-dependent dioxygenase AlkB-like, Oxoglutarate/iron-dependent dioxygenase	0.023	-5.46836	5.55314e-09	9.6938e-08	yes	down	0.14	0	0	3.09	2.13	2.11	0.0466667	2.44333
Nitab4.5_0006299g0010		Serine/threonine-protein kinase, active site, Serine/threonine- / dual specificity protein kinase, catalytic domain, EGF-like calcium-binding domain, Concanavalin A-like lectin/glucanase, subgroup, Wall-associated receptor kinase galacturonan-binding domain, Protein kinase domain, Protein kinase-like domain, EGF-like calcium-binding, conserved site	2.379	1.25036	1.4932e-07	2.03632e-06	yes	up	2.75	3.06	3.33	1.57	1.4	1.04	3.04667	1.33667
Nitab4.5_0006311g0030		Cytochrome C biogenesis protein CcmH	2.508	1.32636	0.00474673	0.020378	yes	up	3	1.34	2.4	1.21	0.66	1.12	2.24667	0.996667
Nitab4.5_0006314g0020		Ribosomal protein L24e domain, Ribosomal protein L24e, conserved site, Ribosomal protein L24e-related, TRASH domain	2.066	1.04706	3.10928e-59	2.04295e-56	yes	up	203.7	198.6	198.64	108.26	107.36	108.64	200.313	108.087
Nitab4.5_0006316g0010		DNA topoisomerase VI, subunit A, Spo11/DNA topoisomerase VI, subunit A, Winged helix-turn-helix DNA-binding domain, Spo11/DNA topoisomerase VI, subunit A, N-terminal	2.333	1.22232	0.00121903	0.0064749	yes	up	1.74	1.58	1.44	1.04	0.62	0.52	1.58667	0.726667
Nitab4.5_0006317g0020		Putative S-adenosyl-L-methionine-dependent methyltransferase	2.29	1.1955	5.2551e-10	1.06916e-08	yes	up	3.66	3.75	3.58	2.24	1.39	1.42	3.66333	1.68333
Nitab4.5_0006317g0040		Heavy metal-associated domain, HMA	2.586	1.37094	0.00549568	0.0230549	yes	up	3.33	3.33	2.58	2.22	1.06	1.07	3.08	1.45
Nitab4.5_0006324g0040		Cysteine peptidase, cysteine active site, Cysteine peptidase, histidine active site, Peptidase C1A, papain C-terminal, Granulin, Peptidase C1A, papain, Proteinase inhibitor I29, cathepsin propeptide	0.003	-8.55672	3.10916e-12	8.74491e-11	yes	down	0	0	0	1.49	1.41	1.85	0	1.58333
Nitab4.5_0006325g0020		Unknown	5.773	2.52943	0.00492914	0.0210416	yes	up	2	3.07	2.73	0.66	0.94	0.3	2.6	0.633333
Nitab4.5_0006342g0050		Histone-fold, Histone H4, conserved site, Histone H4, Histone core	2.168	1.11643	7.72233e-33	1.4531e-30	yes	up	70.49	72.71	70.56	36.9	39	36.46	71.2533	37.4533
Nitab4.5_0006344g0010		C2 domain	0.489	-1.03135	0.0120448	0.0440753	yes	down	0.38	0.64	0.37	1.07	1.12	0.82	0.463333	1.00333
Nitab4.5_0006350g0010		Zinc knuckle CX2CX4HX4C, Domain of unknown function DUF4409, Ribonuclease H-like domain, Domain of unknown function DUF239, Domain of unknown function DUF4283	2.556	1.35367	0.00868013	0.0336135	yes	up	0.47	0.53	0.26	0.19	0.19	0.14	0.42	0.173333
Nitab4.5_0006355g0030		F-box domain, Phloem protein 2-like	0.257	-1.95832	6.08236e-31	1.01154e-28	yes	down	2.77	1.7	3.21	9.24	8.69	10.5	2.56	9.47667
Nitab4.5_0006359g0010		Unknown	0.022	-5.53459	0.000352378	0.00221821	yes	down	0	0	0	0.39	1	1.4	0	0.93
Nitab4.5_0006365g0060		Unknown	11.755	3.55524	0.00128153	0.00675752	yes	up	4.59	2.53	2.9	0.45	0	0.81	3.34	0.42
Nitab4.5_0006370g0020		Unknown	0.213	-2.23341	4.27535e-49	1.82294e-46	yes	down	7.76	9.29	7.83	45.44	33.51	50.08	8.29333	43.01
Nitab4.5_0006391g0020		PLAT/LH2 domain, Lipoxygenase, C-terminal, Lipase/lipooxygenase, PLAT/LH2, Lipoxygenase, domain 3, Lipoxygenase, plant, Lipoxygenase, Lipoxygenase, conserved site, Lipoxygenase, iron binding site	0.468	-1.09414	4.36331e-16	1.96939e-14	yes	down	2.12	2.54	2.68	6.08	4.98	5.02	2.44667	5.36
Nitab4.5_0006405g0010		Zinc finger, RING-type, Zinc finger, RING/FYVE/PHD-type	0.405	-1.30267	2.82488e-27	3.60577e-25	yes	down	5.39	4.64	6.94	13.45	16.74	13.67	5.65667	14.62
Nitab4.5_0006410g0010		ABC transporter-like, P-loop containing nucleoside triphosphate hydrolase, ABC-2 type transporter, ABC transporter, conserved site, AAA+ ATPase domain	2.318	1.21284	1.7174e-06	1.89676e-05	yes	up	2.03	2.39	1.97	1.12	1.05	0.71	2.13	0.96
Nitab4.5_0006415g0050		Unknown	0.499	-1.00201	0.000131055	0.000934481	yes	down	1.99	1.92	1.75	5.13	6.52	4.25	1.88667	5.3
Nitab4.5_0006419g0020		Protein of unknown function DUF247, plant	0.325	-1.62306	4.0534e-08	6.10982e-07	yes	down	1.07	0.63	0.85	2.56	2.34	3.22	0.85	2.70667
Nitab4.5_0006420g0050		Unknown	2.723	1.44525	1.4822e-07	2.02269e-06	yes	up	35.03	30.51	33.27	14.7	22.41	15.28	32.9367	17.4633
Nitab4.5_0006437g0030		Transcription factor, MADS-box	56.465	5.81927	4.47058e-05	0.000358512	yes	up	7.22	5.2	6.26	0	0	0	6.22667	0
Nitab4.5_0006454g0010		Unknown	0.375	-1.41552	9.42255e-14	3.25565e-12	yes	down	4.47	4.94	5.77	13.09	9.58	15.4	5.06	12.69
Nitab4.5_0006456g0020		BTB/POZ fold, NPH3 domain	0.452	-1.14475	0.00716654	0.0286977	yes	down	0.29	0.68	0.56	1.07	1.39	1.11	0.51	1.19
Nitab4.5_0006475g0040		(2R)-phospho-3-sulpholactate synthase, ComA, Aldolase-type TIM barrel, Peptidase S8, subtilisin-related	2.184	1.12683	2.51004e-05	0.000214779	yes	up	6.25	5.61	4.71	3.79	2.5	2.11	5.52333	2.8
Nitab4.5_0006477g0060		Unknown	0.367	-1.44532	2.14349e-17	1.13639e-15	yes	down	9.95	8.22	10.18	52.06	54.55	59.32	9.45	55.31
Nitab4.5_0006478g0010		Zinc finger, RING/FYVE/PHD-type, Zinc finger, RING-type	0.299	-1.74083	2.14333e-06	2.3293e-05	yes	down	0.5	0.7	0.81	3.3	2.1	1.9	0.67	2.43333
Nitab4.5_0006480g0020		Tyrosinase, Polyphenol oxidase, central domain, Polyphenol oxidase, C-terminal, Polyphenol oxidase, Uncharacterised domain, di-copper centre	0.127	-2.9821	1.1282e-12	3.36697e-11	yes	down	0.18	0.25	0.14	1.73	1.19	1.77	0.19	1.56333
Nitab4.5_0006525g0010		Phloem protein 2-like	0.316	-1.66098	2.23008e-07	2.946e-06	yes	down	3.03	5.13	1.72	10.69	9.54	7.83	3.29333	9.35333
Nitab4.5_0006547g0010		Unknown	4.358	2.12356	5.70953e-08	8.38234e-07	yes	up	13.95	17.76	25.6	1.01	3.03	1.96	19.1033	2
Nitab4.5_0006557g0020		Cullin repeat-like-containing domain, Exocyst complex protein Exo70	0.4	-1.32307	1.85802e-05	0.000164391	yes	down	0.56	0.66	0.51	1.61	1.44	1.49	0.576667	1.51333
Nitab4.5_0006600g0020		Zinc finger, GRF-type	0.499	-1.00397	2.58213e-06	2.7517e-05	yes	down	5.74	5.76	6.1	12.76	10.7	15.47	5.86667	12.9767
Nitab4.5_0006610g0010		Neutral/alkaline nonlysosomal ceramidase	2.304	1.20435	4.45625e-11	1.05435e-09	yes	up	9.54	8.91	8.6	4.97	4.31	3.41	9.01667	4.23
Nitab4.5_0006642g0020		ABC transporter type 1, transmembrane domain, P-loop containing nucleoside triphosphate hydrolase, ABC transporter, conserved site, AAA+ ATPase domain, ABC transporter-like, ABC transporter, transmembrane domain	0.461	-1.11667	7.44648e-41	2.27828e-38	yes	down	4.9	5.14	5.22	11.55	10.44	11.79	5.08667	11.26
Nitab4.5_0006656g0060		DNA-binding WRKY	0.283	-1.81952	3.18586e-14	1.16718e-12	yes	down	0.83	1.19	1.14	3.63	4.37	2.25	1.05333	3.41667
Nitab4.5_0006672g0020		Histone core, Histone H2B, Histone-fold	2.201	1.13822	0.00184455	0.00920552	yes	up	11.71	9.31	7.56	5.93	7.28	4.3	9.52667	5.83667
Nitab4.5_0006692g0010		Cytochrome P450, Cytochrome P450, conserved site, Cytochrome P450, E-class, group I	0.23	-2.12328	2.00188e-28	2.76674e-26	yes	down	5.63	4.98	5.7	30.92	23.16	29.04	5.43667	27.7067
Nitab4.5_0006696g0040		Hly-III-related	0.447	-1.16044	8.31665e-14	2.89853e-12	yes	down	3.85	4.75	5.58	11.26	11.65	11.8	4.72667	11.57
Nitab4.5_0006719g0060		Unknown	0.44	-1.18522	3.46685e-22	2.8888e-20	yes	down	6.39	6.05	5.58	19.26	11.81	11.25	6.00667	14.1067
Nitab4.5_0006720g0030		DNA polymerase III, clamp loader complex, gamma/delta/delta subunit, C-terminal, Replication factor C, C-terminal domain, P-loop containing nucleoside triphosphate hydrolase, AAA+ ATPase domain, ATPase, AAA-type, core	0.194	-2.36895	2.32001e-28	3.19539e-26	yes	down	1.49	1.32	1.03	7.28	7.58	6.4	1.28	7.08667
Nitab4.5_0006806g0080		Plastocyanin, Blue (type 1) copper domain, Cupredoxin, Blue (type 1) copper protein	2.185	1.12761	2.21222e-08	3.51709e-07	yes	up	120.55	109.75	109.6	45.34	55	67.35	113.3	55.8967
Nitab4.5_0006826g0030		Transposase, MuDR, plant	0.014	-6.15782	9.45609e-46	3.57547e-43	yes	down	0.14	0.03	0.05	5.01	4.66	5.04	0.0733333	4.90333
Nitab4.5_0006828g0010		Aquaporin-like, Major intrinsic protein	0.473	-1.08094	6.81328e-15	2.68776e-13	yes	down	6.91	6.69	5.42	13.01	15.96	14.7	6.34	14.5567
Nitab4.5_0006835g0010		Unknown	0.254	-1.97621	4.12125e-17	2.11391e-15	yes	down	0.28	0.26	0.3	2.51	4.23	4.03	0.28	3.59
Nitab4.5_0006870g0030		UDP-glucuronosyl/UDP-glucosyltransferase	0.331	-1.59352	1.80599e-15	7.61138e-14	yes	down	2.95	2.66	2.84	13.26	8.58	10.8	2.81667	10.88
Nitab4.5_0006870g0050		UDP-glucuronosyl/UDP-glucosyltransferase	0.408	-1.29202	0.00571472	0.0237748	yes	down	0.12	0.14	0.11	0.31	0.41	0.19	0.123333	0.303333
Nitab4.5_0006870g0080		Unknown	2.6	1.37851	8.44504e-05	0.000632077	yes	up	2.57	1.7	1.77	0.86	0.61	0.69	2.01333	0.72
Nitab4.5_0006891g0010		Nucleic acid-binding, OB-fold, Domain of unknown function DUF223	0.032	-4.95974	0.00312501	0.0143836	yes	down	0	0	0	0.17	0.07	0.09	0	0.11
Nitab4.5_0006894g0050		N-acetylglucosaminyltransferase, MurG, Glycosyl transferase, family 28, Glycosyl transferase, family 28, C-terminal	2.051	1.0365	0.0039579	0.0175421	yes	up	2.93	1.69	2.07	0.6	1.52	1.33	2.23	1.15
Nitab4.5_0006936g0010		Unknown	2.725	1.44617	0.00240208	0.011519	yes	up	1.47	1.05	1.13	0.66	0.62	0.15	1.21667	0.476667
Nitab4.5_0006938g0020		Protein kinase domain, Serine/threonine- / dual specificity protein kinase, catalytic domain, Protein kinase, ATP binding site, Concanavalin A-like lectin/glucanase, subgroup, Serine/threonine-protein kinase, active site, Protein kinase-like domain	0.236	-2.08345	1.47059e-06	1.64502e-05	yes	down	0.26	0.14	0.35	1.43	1.1	0.81	0.25	1.11333
Nitab4.5_0006946g0060		NB-ARC, P-loop containing nucleoside triphosphate hydrolase, Disease resistance protein	0.117	-3.09593	8.79475e-05	0.000655802	yes	down	0.04	0.13	0	0.58	0.66	0.36	0.0566667	0.533333
Nitab4.5_0006949g0010		Protein of unknown function DUF724, Agenet-like domain, Tudor-like, plant	0.062	-4.00001	8.63522e-36	1.95536e-33	yes	down	0.29	0.28	0.17	4.2	3.23	3.68	0.246667	3.70333
Nitab4.5_0006949g0020		Protein of unknown function DUF724	0.01	-6.57989	1.21112e-37	3.01501e-35	yes	down	0.14	0.02	0.05	6.28	7.24	7.58	0.07	7.03333
Nitab4.5_0006949g0030		GroEL-like equatorial domain, Chaperonin Cpn60/TCP-1, Chaperonin Cpn60, GroEL-like apical domain, Chaperonin Cpn60, conserved site	0.001	-10.2753	7.45308e-18	4.16044e-16	yes	down	0	0	0	4.05	3.4	3.26	0	3.57
Nitab4.5_0006950g0010		Amino acid transporter, transmembrane	3.21	1.68279	2.23285e-06	2.41416e-05	yes	up	1.4	1.17	1.59	0.48	0.48	0.43	1.38667	0.463333
Nitab4.5_0006967g0040		Unknown	27.236	4.76744	2.08685e-12	6.03905e-11	yes	up	2.96	3.29	2.76	0.13	0.11	0.36	3.00333	0.2
Nitab4.5_0006982g0010		Protein kinase-like domain, Serine/threonine- / dual specificity protein kinase, catalytic domain, Serine/threonine-protein kinase, active site, Protein kinase, ATP binding site, Protein kinase domain, Leucine-rich repeat, Leucine-rich repeat-containing N-terminal, type 2	0.419	-1.25334	4.10245e-08	6.18144e-07	yes	down	0.89	0.91	0.74	2.7	1.56	2.01	0.846667	2.09
Nitab4.5_0006988g0040		Thioredoxin-like fold, Glutathione S-transferase, N-terminal, Glutathione S-transferase, C-terminal-like, Glutathione S-transferase, C-terminal	0.448	-1.15957	2.45712e-06	2.63342e-05	yes	down	2.34	3.39	2.74	8.57	6.26	6.05	2.82333	6.96
Nitab4.5_0006994g0070		ENTH/VHS	0.425	-1.23393	9.43974e-08	1.33173e-06	yes	down	1.78	1.77	2.72	4.52	5.05	5.94	2.09	5.17
Nitab4.5_0007022g0020		Unknown	0.373	-1.4233	4.70505e-06	4.72252e-05	yes	down	0.97	1.67	1.36	4.3	3.95	3.46	1.33333	3.90333
Nitab4.5_0007053g0010		Glycoside hydrolase, family 1, Glycoside hydrolase, catalytic domain, Glycoside hydrolase, superfamily	0.387	-1.36959	2.03202e-32	3.71888e-30	yes	down	4.56	4.85	4.8	12.06	13.04	12.59	4.73667	12.5633
Nitab4.5_0007055g0020		Drug/metabolite transporter, Triose-phosphate transporter domain	0.269	-1.89186	1.56695e-14	5.98697e-13	yes	down	1.98	1.91	1.42	6.64	5.64	8.93	1.77	7.07
Nitab4.5_0007086g0010		Carboxypeptidase, regulatory domain, Galactose-binding domain-like, Carbohydrate-binding-like fold, Rhamnogalacturonate lyase, Galactose mutarotase-like domain	2.535	1.34185	0.0109045	0.0405992	yes	up	0.35	0.78	0.43	0.38	0.17	0.09	0.52	0.213333
Nitab4.5_0007087g0010		DNA-binding WRKY	0.419	-1.25405	0.000685306	0.00396751	yes	down	0.89	1.07	0.54	2.5	2.11	1.72	0.833333	2.11
Nitab4.5_0007099g0040		DNA-binding WRKY	0.228	-2.13439	1.04308e-22	9.18829e-21	yes	down	1.37	1.11	1.11	5.53	4.18	5.31	1.19667	5.00667
Nitab4.5_0007104g0040		RNA polymerase Rpb2, OB-fold, DNA-directed RNA polymerase, subunit 2, RNA polymerase Rpb2, domain 3, RNA polymerase Rpb2, domain 2, Photosystem antenna protein-like, DNA-directed RNA polymerase, subunit 2, domain 6	0.455	-1.1348	1.84694e-05	0.00016352	yes	down	58.32	51.05	49.79	152.02	148.41	83	53.0533	127.81
Nitab4.5_0007105g0010		Transcription factor, TCP, Transcription factor TCP subgroup, CYC/TB1, R domain	0.081	-3.62831	5.80939e-05	0.0004529	yes	down	0.12	0	0.09	0.52	1.42	0.83	0.07	0.923333
Nitab4.5_0007116g0010		Heavy metal-associated domain, HMA	0.478	-1.06496	2.35523e-22	2.00846e-20	yes	down	23.32	26.23	30.45	59.32	52.83	64.77	26.6667	58.9733
Nitab4.5_0007142g0010		C2 domain	0.474	-1.07593	1.41188e-06	1.58421e-05	yes	down	0.76	0.93	0.98	1.8	1.94	2.08	0.89	1.94
Nitab4.5_0007144g0010		Unknown	2.226	1.1547	2.69466e-09	4.95649e-08	yes	up	179.86	173.11	205.76	157.96	166.78	136.88	186.243	153.873
Nitab4.5_0007150g0060		EF-Hand 1, calcium-binding site, EF-hand domain, EF-hand domain pair	0.295	-1.7591	0.00973954	0.036959	yes	down	0.29	0.94	0.47	2.18	1.66	3.09	0.566667	2.31
Nitab4.5_0007166g0040		Saposin-like type B, 2, Aspartic peptidase, Aspartic peptidase, active site, Aspartic peptidase domain, Saposin B, Saposin-like	2.771	1.47044	1.9218e-22	1.65647e-20	yes	up	7.57	8.3	8.92	2.92	2.9	3.52	8.26333	3.11333
Nitab4.5_0007184g0020		Calmodulin-binding domain, plant	2.252	1.17132	0.000106579	0.000777355	yes	up	2.79	3.01	2.66	1.64	1.18	1.22	2.82	1.34667
Nitab4.5_0007206g0010		NAC domain	0.139	-2.84253	9.52704e-07	1.10679e-05	yes	down	0.22	0.07	0.11	0.9	1.04	0.82	0.133333	0.92
Nitab4.5_0007206g0030		Chitin-binding, type 1, Glycoside hydrolase, family 19, catalytic, Lysozyme-like domain, Glycoside hydrolase, family 19, Chitin-binding, type 1, conserved site	0.26	-1.94088	5.74915e-103	1.53617e-99	yes	down	22.4	20.78	21.69	100.96	77.51	87.22	21.6233	88.5633
Nitab4.5_0007238g0020		Kinesin, motor domain, P-loop containing nucleoside triphosphate hydrolase, Kinesin-like protein, Kinesin, motor region, conserved site	3.839	1.9409	0.00410674	0.0180718	yes	up	0.47	0.74	0.56	0.15	0.19	0.15	0.59	0.163333
Nitab4.5_0007260g0010		Unknown	0.412	-1.27791	0.0010015	0.00546494	yes	down	1.28	0.72	0.84	2.8	2.12	2.66	0.946667	2.52667
Nitab4.5_0007302g0010		IQ motif, EF-hand binding site	0.376	-1.40996	0.0011975	0.00637734	yes	down	0.3	0.58	0.4	1.52	1.05	1.01	0.426667	1.19333
Nitab4.5_0007303g0060		Unknown	2.052	1.03721	4.75624e-31	8.00966e-29	yes	up	42.89	45.72	42.67	21	22.28	24.44	43.76	22.5733
Nitab4.5_0007310g0020		Unknown	4.312	2.10835	0.000865022	0.00483005	yes	up	246.5	219.93	216.82	106.85	47.8	19.1	227.75	57.9167
Nitab4.5_0007317g0020		Proton-dependent oligopeptide transporter family, Major facilitator superfamily domain, general substrate transporter	2.62	1.38933	0.00272369	0.0128309	yes	up	4.31	4.84	4.55	2.17	3.19	1.24	4.56667	2.2
Nitab4.5_0007321g0020		UDP-glucuronosyl/UDP-glucosyltransferase	15.743	3.97665	0.0118925	0.0436416	yes	up	0.93	0.61	1.72	0	0	0.25	1.08667	0.0833333
Nitab4.5_0007321g0030		Unknown	0.268	-1.90072	9.6274e-13	2.90562e-11	yes	down	0.4	0.35	0.32	1.69	1.37	1.06	0.356667	1.37333
Nitab4.5_0007333g0010		Late embryogenesis abundant protein, LEA-5	0.424	-1.23774	0.00036109	0.00226274	yes	down	2.19	2.38	2.14	7.92	4.98	5.9	2.23667	6.26667
Nitab4.5_0007366g0020		Vacuolar protein sorting-associated protein 13	27.138	4.76224	0.00402236	0.0177668	yes	up	0.22	0.22	0.37	0	0	0	0.27	0
Nitab4.5_0007378g0030		P-loop containing nucleoside triphosphate hydrolase, Late blight resistance protein R1, NB-ARC	0.389	-1.36114	0.00239151	0.0114748	yes	down	0.14	0.16	0.09	0.34	0.44	0.29	0.13	0.356667
Nitab4.5_0007380g0010		Tetraspanin, Tetraspanin, conserved site, Tetraspanin/Peripherin	0.298	-1.74754	5.39229e-33	1.02916e-30	yes	down	3.31	3.3	3.04	11.33	11.54	11.75	3.21667	11.54
Nitab4.5_0007380g0030		Unknown	0.356	-1.48893	1.57244e-09	3.00398e-08	yes	down	2.07	1.95	1.51	4.79	6.87	4.68	1.84333	5.44667
Nitab4.5_0007384g0040		Auxin efflux carrier	0.014	-6.17147	5.22899e-19	3.23422e-17	yes	down	0.05	0	0.25	7.81	6.89	7	0.1	7.23333
Nitab4.5_0007384g0050		Auxin efflux carrier	0.019	-5.70074	3.04385e-18	1.74531e-16	yes	down	0.02	0.08	0.03	2.94	2.33	2.02	0.0433333	2.43
Nitab4.5_0007397g0010		Haem peroxidase, plant/fungal/bacterial, Haem peroxidase, Plant peroxidase, Peroxidases heam-ligand binding site, Peroxidase, active site	0.103	-3.27785	0.00695377	0.0279798	yes	down	0.12	0	0	0.47	0.41	0.41	0.04	0.43
Nitab4.5_0007416g0060		Purple acid phosphatase-like, N-terminal, Iron/zinc purple acid phosphatase-like C-terminal domain, Purple acid phosphatase, N-terminal, Phosphoesterase domain	0.434	-1.20344	3.48757e-16	1.60117e-14	yes	down	2.5	2.43	2.56	5.27	5.46	5.45	2.49667	5.39333
Nitab4.5_0007431g0050		O-methyltransferase, family 3	2.215	1.14758	6.26815e-08	9.15219e-07	yes	up	11.12	10.49	12.15	6.09	7.29	3.1	11.2533	5.49333
Nitab4.5_0007437g0010		CDC45 family	2.343	1.22814	3.79491e-05	0.000309461	yes	up	1.58	1.81	1.5	0.65	0.7	0.85	1.63	0.733333
Nitab4.5_0007439g0020		Rhodanese-like domain	0.367	-1.44671	2.77739e-42	9.27648e-40	yes	down	25.29	24.96	27.96	85.67	69.02	87.42	26.07	80.7033
Nitab4.5_0007445g0080		Ribosomal protein S26e	2.125	1.08744	4.13068e-07	5.18116e-06	yes	up	82.79	125.51	100.57	72.53	74.78	96.22	102.957	81.1767
Nitab4.5_0007446g0020		EF-Hand 1, calcium-binding site, Vps4 oligomerisation, C-terminal, ATPase, AAA-type, core, EF-hand domain, P-loop containing nucleoside triphosphate hydrolase, AAA+ ATPase domain, EF-hand domain pair, ATPase, AAA-type, conserved site	0.26	-1.94556	2.27441e-06	2.45445e-05	yes	down	0.19	0.3	0.49	1.4	1.32	1.2	0.326667	1.30667
Nitab4.5_0007448g0010		Pentatricopeptide repeat, Tetratricopeptide-like helical	3.193	1.67513	6.12438e-16	2.71833e-14	yes	up	8.45	9.04	7.79	2.61	3.98	1.73	8.42667	2.77333
Nitab4.5_0007460g0010		Unknown	0.201	-2.31254	2.26867e-07	2.99008e-06	yes	down	0.42	0.34	0.27	2.4	1.43	1.67	0.343333	1.83333
Nitab4.5_0007469g0030		F-box associated domain, type 3	2.018	1.01275	0.000592418	0.00349693	yes	up	4.35	3.27	3.34	2.29	1.9	1.46	3.65333	1.88333
Nitab4.5_0007471g0010		DNA-binding WRKY	0.282	-1.82372	0.00144833	0.00748826	yes	down	0.26	0.42	0.37	0.81	1.54	1.68	0.35	1.34333
Nitab4.5_0007473g0020		NB-ARC, Disease resistance protein, P-loop containing nucleoside triphosphate hydrolase	0.167	-2.58402	0.0101113	0.0381493	yes	down	0.03	0.04	0.02	0.38	0.06	0.16	0.03	0.2
Nitab4.5_0007473g0030		NB-ARC, Disease resistance protein, P-loop containing nucleoside triphosphate hydrolase	0.471	-1.0876	0.00071081	0.00409211	yes	down	0.56	0.41	0.62	1.46	0.99	1.05	0.53	1.16667
Nitab4.5_0007488g0040		CAP domain, Allergen V5/Tpx-1-related, conserved site, Cysteine-rich secretory protein, allergen V5/Tpx-1-related	0.166	-2.59502	7.66783e-13	2.346e-11	yes	down	0.44	0.78	0.44	4.18	3.89	2.89	0.553333	3.65333
Nitab4.5_0007527g0020		Unknown	56.97	5.83212	4.49108e-20	3.03035e-18	yes	up	7.45	8.11	7.92	0.15	0.14	0.15	7.82667	0.146667
Nitab4.5_0007553g0010		AUX/IAA protein, Aux/IAA-ARF-dimerisation	0.002	-9.06739	1.38587e-13	4.65987e-12	yes	down	0	0	0	7.88	4.2	3.43	0	5.17
Nitab4.5_0007553g0020		Zinc finger, RING/FYVE/PHD-type	0.005	-7.68838	2.84511e-19	1.80145e-17	yes	down	0.05	0	0	3.62	3.53	3.71	0.0166667	3.62
Nitab4.5_0007566g0010		Cytochrome P450, conserved site, Cytochrome P450, Cytochrome P450, E-class, group I	0.199	-2.32932	5.68428e-63	4.14229e-60	yes	down	5.98	7.1	7.54	42.94	30.69	38.64	6.87333	37.4233
Nitab4.5_0007569g0010		Cytochrome P450, Cytochrome P450, E-class, group IV	0.36	-1.47507	7.52034e-16	3.30862e-14	yes	down	1.21	1.75	1.71	4.35	4.53	4.6	1.55667	4.49333
Nitab4.5_0007585g0010		Pentatricopeptide repeat, Tetratricopeptide-like helical	2.423	1.2768	5.20272e-07	6.40827e-06	yes	up	1.17	1.4	1.31	0.69	0.45	0.51	1.29333	0.55
Nitab4.5_0007593g0020		Unknown	0.447	-1.16107	5.41517e-09	9.46532e-08	yes	down	0.86	1.15	1.21	2.81	3.47	2.82	1.07333	3.03333
Nitab4.5_0007594g0020		GH3 auxin-responsive promoter	0.387	-1.36812	0.00115179	0.00616257	yes	down	0.27	0.32	0.35	0.9	0.57	1.05	0.313333	0.84
Nitab4.5_0007620g0010		Zinc finger, C2H2	0.372	-1.42727	2.69633e-08	4.2165e-07	yes	down	3.18	4.32	4.97	16.22	11.66	11.6	4.15667	13.16
Nitab4.5_0007628g0030		Protein kinase domain, Protein kinase-like domain, Serine/threonine- / dual specificity protein kinase, catalytic domain, Serine/threonine-protein kinase, active site	2.154	1.10708	0.00132791	0.00696336	yes	up	0.68	0.8	0.71	0.33	0.3	0.42	0.73	0.35
Nitab4.5_0007642g0020		Major facilitator superfamily domain, general substrate transporter, Proton-dependent oligopeptide transporter family	0.308	-1.69771	2.63937e-27	3.37974e-25	yes	down	2.54	1.8	2.39	7.17	4.92	6.21	2.24333	6.1
Nitab4.5_0007650g0040		Glycoside hydrolase, family 16, Glycoside hydrolase, family 16, active site, Concanavalin A-like lectin/glucanases superfamily, Concanavalin A-like lectin/glucanase, subgroup	2.826	1.49872	8.99172e-06	8.50374e-05	yes	up	3.52	2.44	2.8	1.56	0.93	0.92	2.92	1.13667
Nitab4.5_0007650g0050		Porin domain, Porin, eukaryotic type, Eukaryotic porin/Tom40	2.307	1.20607	2.28723e-21	1.72641e-19	yes	up	14.83	14.76	13.64	7.09	6.78	6.02	14.41	6.63
Nitab4.5_0007684g0020		Lateral organ boundaries, LOB	0.494	-1.01784	2.66449e-06	2.83044e-05	yes	down	4.26	2.62	3.63	5.41	8.59	6.89	3.50333	6.96333
Nitab4.5_0007687g0010		Nucleic acid-binding, OB-fold, Mini-chromosome maintenance, DNA-dependent ATPase, P-loop containing nucleoside triphosphate hydrolase, MCM N-terminal domain, Mini-chromosome maintenance, conserved site, Rubredoxin-type fold, DNA replication licensing factor Mcm6	2.388	1.25609	4.97541e-10	1.01535e-08	yes	up	3.34	3.17	2.89	1.6	1.58	0.92	3.13333	1.36667
Nitab4.5_0007691g0010		DNA-binding WRKY	0.428	-1.22414	4.27957e-06	4.33363e-05	yes	down	1.76	1.29	1.92	4.68	3.52	4.21	1.65667	4.13667
Nitab4.5_0007696g0010		Tyrosinase, Polyphenol oxidase, C-terminal, Uncharacterised domain, di-copper centre, Polyphenol oxidase, central domain	0.012	-6.35752	5.50471e-06	5.44493e-05	yes	down	0	0	0	0.3	0.23	0.55	0	0.36
Nitab4.5_0007720g0010		Glutathione S-transferase, C-terminal-like, Thioredoxin-like fold, Glutathione S-transferase, N-terminal	0.339	-1.56062	3.29489e-11	7.96018e-10	yes	down	1.55	1.74	1.64	4.06	4.51	4.32	1.64333	4.29667
Nitab4.5_0007722g0040		X8	2.019	1.01378	4.71867e-06	4.73284e-05	yes	up	4.78	4.99	4.31	2.69	2.31	2.1	4.69333	2.36667
Nitab4.5_0007732g0010		H/ACA ribonucleoprotein complex, subunit Gar1/Naf1, Translation protein, beta-barrel domain	2.394	1.25939	0.00661998	0.0268606	yes	up	0.75	0.73	0.65	0.46	0.27	0.2	0.71	0.31
Nitab4.5_0007733g0020		Aquaporin-like, Major intrinsic protein	0.312	-1.68237	7.62584e-35	1.63446e-32	yes	down	4.12	4.64	4.86	15.8	15.52	15.25	4.54	15.5233
Nitab4.5_0007739g0020		DNA-binding domain, AP2/ERF domain	0.438	-1.19091	0.0135872	0.04868	yes	down	1.35	0.66	1.35	3.58	3.1	2.37	1.12	3.01667
Nitab4.5_0007758g0090		Ribosomal protein L37e, Ribosomal protein L37ae/L37e, Ribosomal protein L37e, conserved site, Zinc-binding ribosomal protein	2.341	1.22697	1.07467e-13	3.6783e-12	yes	up	195.52	207.87	182.54	134.05	132.03	163.13	195.31	143.07
Nitab4.5_0007774g0080		Unknown	2.556	1.35361	0.00434913	0.0189533	yes	up	2.82	3.19	3.49	0.49	0.92	2.75	3.16667	1.38667
Nitab4.5_0007782g0030		Amino acid transporter, transmembrane	0.471	-1.08502	1.19242e-05	0.000109968	yes	down	1.67	1.68	2.24	4.7	3.91	3.98	1.86333	4.19667
Nitab4.5_0007815g0020		Kinesin, motor domain, Kinesin-like protein, Kinesin, motor region, conserved site, Kinesin-like, KLP2, P-loop containing nucleoside triphosphate hydrolase	2.107	1.07527	0.000443482	0.00270315	yes	up	0.7	0.75	0.65	0.32	0.5	0.19	0.7	0.336667
Nitab4.5_0007821g0010		Zinc finger, RING-type, Cellulose synthase, RING-type zinc finger, Zinc finger, RING/FYVE/PHD-type, Cellulose synthase	2.13	1.09119	0.00125598	0.00664307	yes	up	0.69	0.67	0.56	0.4	0.29	0.24	0.64	0.31
Nitab4.5_0007834g0040		Lipase, GDSL, SGNH hydrolase-type esterase domain	2.131	1.09179	1.20988e-07	1.67445e-06	yes	up	5.39	6.07	5.54	2.96	3.1	2.69	5.66667	2.91667
Nitab4.5_0007882g0010		Uncharacterised protein family Cys-rich	0.278	-1.84723	3.05725e-52	1.47632e-49	yes	down	11.18	8.67	9.35	37.72	35.88	44.71	9.73333	39.4367
Nitab4.5_0007910g0020		Aspartic peptidase domain, Aspartic peptidase, Aspartic peptidase, active site	0.061	-4.03072	0.00251549	0.0119697	yes	down	0.03	0	0.03	0.58	0.31	0.1	0.02	0.33
Nitab4.5_0007926g0010		Lipase, GDSL, SGNH hydrolase-type esterase domain	0.006	-7.28434	2.46695e-08	3.88356e-07	yes	down	0	0	0	2.34	0.84	1.4	0	1.52667
Nitab4.5_0007963g0040		Cupredoxin, Multicopper oxidase, type 3, Multicopper oxidase, type 1, Multicopper oxidase, type 2	2.077	1.05419	4.01886e-22	3.32822e-20	yes	up	16.84	17.04	17.18	7.66	9.65	8.37	17.02	8.56
Nitab4.5_0007975g0030		Peptidase C1A, papain, Cysteine peptidase, cysteine active site, Peptidase C1A, papain C-terminal, Cysteine peptidase, asparagine active site, Proteinase inhibitor I29, cathepsin propeptide	0.261	-1.9406	0.000821194	0.00462297	yes	down	0.42	0.25	0.31	2.02	1.6	0.49	0.326667	1.37
Nitab4.5_0007986g0010		Unknown	0.415	-1.27016	0.000114465	0.000827071	yes	down	1.97	1.47	3.16	5.56	5.81	6.54	2.2	5.97
Nitab4.5_0008000g0010		Ribosome-associated, YjgA, PSPTO4464-like domain	2.127	1.08864	1.07264e-24	1.09393e-22	yes	up	17.4	17.43	19.27	8.14	9.87	8.25	18.0333	8.75333
Nitab4.5_0008080g0020		Glycoside hydrolase, family 1, Glycoside hydrolase, superfamily, Glycoside hydrolase, catalytic domain	0.048	-4.36631	6.14866e-14	2.17894e-12	yes	down	0.09	0.15	0	2.16	0.99	2.21	0.08	1.78667
Nitab4.5_0008082g0020		Band 7 protein, Flotillin family	2.087	1.06119	0.00076535	0.00435548	yes	up	2.09	2.08	1.43	0.84	0.96	1.03	1.86667	0.943333
Nitab4.5_0008090g0030		Unknown	0.012	-6.43118	1.2884e-61	9.05949e-59	yes	down	0.02	0.22	0.1	12.35	9.72	13.69	0.113333	11.92
Nitab4.5_0008114g0020		Serine/threonine-protein kinase, active site, Protein kinase domain, Serine/threonine- / dual specificity protein kinase, catalytic domain, Protein kinase, ATP binding site, Protein kinase-like domain	0.019	-5.74199	2.36221e-05	0.000203476	yes	down	0	0.04	0	0.54	1.49	0.67	0.0133333	0.9
Nitab4.5_0008133g0010		Transcription factor, MADS-box	0.422	-1.24449	1.83917e-08	2.96158e-07	yes	down	3.58	1.86	3.94	6.74	6.64	9.09	3.12667	7.49
Nitab4.5_0008137g0030		Sucrose synthase, plant/cyanobacteria, Glycosyl transferase, family 1, Sucrose synthase	2.061	1.04314	3.83947e-11	9.1708e-10	yes	up	6.27	6.96	6.76	4.01	3.83	2.2	6.66333	3.34667
Nitab4.5_0008141g0050		Unknown	3.114	1.6387	0.0010625	0.00575316	yes	up	14.33	15.97	13.31	7.83	5.48	10.1	14.5367	7.80333
Nitab4.5_0008146g0020		Methyltransferase type 11	2.005	1.00334	4.09607e-38	1.05238e-35	yes	up	52.63	49.36	51.28	25.81	27.13	27.71	51.09	26.8833
Nitab4.5_0008146g0030		Late embryogenesis abundant protein, LEA-3	15.772	3.97929	0.00174387	0.0087873	yes	up	0.26	0.16	0.28	0.02	0	0.02	0.233333	0.0133333
Nitab4.5_0008146g0050		14-3-3 protein, conserved site, 14-3-3 protein, 14-3-3 domain	2.048	1.03407	5.6083e-28	7.49269e-26	yes	up	43.74	44.99	43.33	27.22	20.7	20.83	44.02	22.9167
Nitab4.5_0008175g0010		Major facilitator superfamily domain, general substrate transporter, Major facilitator superfamily, Sugar phosphate transporter, Major facilitator superfamily domain	0.415	-1.26886	2.96915e-17	1.54953e-15	yes	down	2.76	2.73	2.91	7.24	6.02	7.98	2.8	7.08
Nitab4.5_0008177g0020		F-box domain	0.249	-2.00545	7.66315e-22	6.19232e-20	yes	down	2.31	2.52	3.23	11.84	10.35	12.94	2.68667	11.71
Nitab4.5_0008180g0010		Bifunctional inhibitor/plant lipid transfer protein/seed storage helical domain	2.531	1.33977	1.71299e-09	3.2585e-08	yes	up	13.84	11.78	13.51	6.45	6.64	4.97	13.0433	6.02
Nitab4.5_0008182g0030		Glycoside hydrolase, family 35, D-galactoside/L-rhamnose binding SUEL lectin domain, Glycoside hydrolase, superfamily, Galactose-binding domain-like, Glycoside hydrolase, catalytic domain	2.017	1.01207	4.50644e-18	2.55833e-16	yes	up	13.24	12.82	13.89	7.32	7.97	5.1	13.3167	6.79667
Nitab4.5_0008210g0020		Wall-associated receptor kinase galacturonan-binding domain	3.34	1.73996	0.00368661	0.0165261	yes	up	0.96	1.02	1.53	0.55	0.42	0.18	1.17	0.383333
Nitab4.5_0008210g0050		Zinc finger, RING-type, Zinc finger, RING/FYVE/PHD-type	0.395	-1.34037	0.0048853	0.0208834	yes	down	2.46	1.57	3.72	7.58	10.48	8.16	2.58333	8.74
Nitab4.5_0008214g0010		Pectinesterase inhibitor domain, Pectinesterase, active site, Pectinesterase, catalytic, Pectin lyase fold/virulence factor, Pectin lyase fold	2.089	1.06293	0.00335324	0.0152586	yes	up	0.93	1.57	1.27	0.53	0.5	0.85	1.25667	0.626667
Nitab4.5_0008221g0030		Histone H3, Histone-fold, Ribonuclease H-like domain, Histone core	2.019	1.01376	5.93759e-10	1.19708e-08	yes	up	6.56	6.95	6.87	2.92	4.07	3.58	6.79333	3.52333
Nitab4.5_0008225g0020		Probable transposase, Ptta/En/Spm, plant	0.028	-5.1341	0.00176154	0.00886412	yes	down	0	0	0	0.64	0.25	0.19	0	0.36
Nitab4.5_0008232g0020		P-loop containing nucleoside triphosphate hydrolase, Kinesin-related conserved domain, Kinesin, motor domain, Kinesin-like protein	2.006	1.00437	3.42855e-06	3.54622e-05	yes	up	1.38	1.44	1.31	0.84	0.59	0.69	1.37667	0.706667
Nitab4.5_0008232g0050		Unknown	0.035	-4.83403	2.62436e-17	1.37496e-15	yes	down	0.01	0.04	0.08	1.29	1.11	1.56	0.0433333	1.32
Nitab4.5_0008288g0010		Oxoglutarate/iron-dependent dioxygenase, Isopenicillin N synthase, Isopenicillin N synthase-like, Non-haem dioxygenase N-terminal domain	0.025	-5.30681	0.000124439	0.000891744	yes	down	0	0	0.05	0.77	0.5	0.62	0.0166667	0.63
Nitab4.5_0008304g0020		Haem peroxidase, plant/fungal/bacterial, Plant peroxidase, Haem peroxidase, Peroxidases heam-ligand binding site	0.189	-2.40079	6.2291e-05	0.000481788	yes	down	0.18	0.06	0.47	2.13	0.82	0.97	0.236667	1.30667
Nitab4.5_0008364g0020		The fantastic four family	3.457	1.78946	1.87938e-07	2.5201e-06	yes	up	2.17	2.13	2.26	0.79	0.71	0.53	2.18667	0.676667
Nitab4.5_0008408g0030		Nucleosome assembly protein (NAP)	4.278	2.09702	0.00392772	0.0174333	yes	up	0.91	0.41	0.44	0.11	0.07	0.26	0.586667	0.146667
Nitab4.5_0008458g0010		Ribosomal protein L41	2.212	1.14558	2.30087e-05	0.000198801	yes	up	52.8	68.34	66.11	34.37	51.04	55.81	62.4167	47.0733
Nitab4.5_0008458g0020		Armadillo-like helical, Armadillo-type fold	0.405	-1.30351	6.46881e-15	2.55943e-13	yes	down	1.97	1.45	1.89	4.58	4.53	4.45	1.77	4.52
Nitab4.5_0008490g0020		Rossmann-like alpha/beta/alpha sandwich fold, Class II glutamine amidotransferase domain, Asparagine synthase, Glutamine amidotransferase type 2 domain, Asparagine synthase, glutamine-hydrolyzing	0.242	-2.04734	3.95982e-32	7.18144e-30	yes	down	0.95	1.27	1.2	5.21	4.46	4.95	1.14	4.87333
Nitab4.5_0008507g0010		Cytochrome P450	0.304	-1.71998	0.0128463	0.0464777	yes	down	0.22	0.16	0.2	0.63	1.16	0.2	0.193333	0.663333
Nitab4.5_0008523g0030		Galactose-binding domain-like, Glycoside hydrolase, family 35, Glycoside hydrolase, catalytic domain, Glycoside hydrolase, superfamily, Glycoside hydrolase, family 42, N-terminal, Glycoside hydrolase, family 35, conserved site	0.486	-1.0401	1.17139e-26	1.43575e-24	yes	down	7.1	7.67	7.18	17	13.61	16.06	7.31667	15.5567
Nitab4.5_0008526g0020		Zinc finger, RING/FYVE/PHD-type, Cellulose synthase, Cellulose synthase, RING-type zinc finger	2.729	1.44847	7.63229e-06	7.31298e-05	yes	up	0.98	0.71	0.87	0.38	0.31	0.29	0.853333	0.326667
Nitab4.5_0008527g0010		Glycoside hydrolase, catalytic domain, Glycoside hydrolase, family 17, Glycoside hydrolase, superfamily	0.219	-2.19003	8.05515e-13	2.45327e-11	yes	down	0.94	1.44	1.59	8.71	3.82	7.05	1.32333	6.52667
Nitab4.5_0008527g0020		Glycoside hydrolase, family 17, Glycoside hydrolase, catalytic domain, Glycoside hydrolase, superfamily	0.414	-1.27323	1.04859e-11	2.73794e-10	yes	down	2.41	2.62	3.9	8.16	9.97	6.33	2.97667	8.15333
Nitab4.5_0008553g0010		Chloramphenicol acetyltransferase-like domain, Transferase	0.489	-1.03306	4.95475e-06	4.95599e-05	yes	down	2.53	1.82	2.53	6.11	3.79	5	2.29333	4.96667
Nitab4.5_0008568g0070		Unknown	0.455	-1.13459	0.000961909	0.00528165	yes	down	0.87	0.92	2.06	2.59	1.89	2.44	1.28333	2.30667
Nitab4.5_0008628g0020		Ionotropic glutamate receptor, Extracellular ligand-binding receptor, Periplasmic binding protein-like I, Ionotropic glutamate receptor, plant, Extracellular solute-binding protein, family 3	0.389	-1.36385	2.50222e-05	0.000214339	yes	down	0.28	0.4	0.5	1.38	0.87	0.88	0.393333	1.04333
Nitab4.5_0008661g0010		DNA primase, small subunit, DNA primase, small subunit, eukaryotic/archaeal	2.03	1.02126	0.000296139	0.00190304	yes	up	1.44	2.03	1.83	0.91	1.11	0.74	1.76667	0.92
Nitab4.5_0008661g0050		AP2/ERF domain, DNA-binding domain	0.42	-1.25259	0.000138922	0.000984093	yes	down	1.21	2.17	2.25	4.85	5.21	4.96	1.87667	5.00667
Nitab4.5_0008665g0010		Photosystem II protein D1, Photosynthetic reaction centre, L/M	0.239	-2.06215	1.33884e-10	2.98612e-09	yes	down	0.85	1.57	1.33	7.8	5.75	3.72	1.25	5.75667
Nitab4.5_0008674g0010		Dihydroneopterin aldolase/epimerase domain, Dihydroneopterin aldolase	2.038	1.02743	5.76016e-16	2.56519e-14	yes	up	41.36	40.76	43.15	17.84	21.73	29.31	41.7567	22.96
Nitab4.5_0008674g0030		N-acetylglucosaminyl transferase component	2.751	1.46001	2.41874e-14	9.06859e-13	yes	up	2.71	2.79	2.72	0.92	0.93	1.09	2.74	0.98
Nitab4.5_0008680g0020		Late blight resistance protein R1, Leucine-rich repeat, Disease resistance protein, NB-ARC, P-loop containing nucleoside triphosphate hydrolase	0.495	-1.01552	0.00846519	0.0329307	yes	down	0.3	0.22	0.44	0.57	0.65	0.76	0.32	0.66
Nitab4.5_0008686g0030		Unknown	2.571	1.36233	0.000260541	0.00170613	yes	up	23.18	31.52	28.54	23.48	10.14	21.92	27.7467	18.5133
Nitab4.5_0008694g0010		Triose-phosphate transporter domain	0.356	-1.49201	5.3526e-11	1.25311e-09	yes	down	1.39	1.91	1.52	3.8	6.29	5.99	1.60667	5.36
Nitab4.5_0008714g0010		EF-hand domain pair, Caleosin	0.251	-1.99415	2.25682e-06	2.43875e-05	yes	down	1.05	0.93	0.45	2.86	3.1	5.15	0.81	3.70333
Nitab4.5_0008731g0010		Ubiquitin domain, Ubiquitin supergroup	0.38	-1.39596	3.10835e-05	0.000259331	yes	down	0.9	1.12	1.06	2.79	2.52	2.74	1.02667	2.68333
Nitab4.5_0008756g0030		NB-ARC, P-loop containing nucleoside triphosphate hydrolase, Disease resistance protein	0.007	-7.22667	2.4146e-08	3.80458e-07	yes	down	0	0	0	0.38	0.44	0.28	0	0.366667
Nitab4.5_0008768g0010		Unknown	2.27	1.1826	0.00181843	0.00909782	yes	up	7.14	6.51	6.87	4.41	3.44	1.63	6.84	3.16
Nitab4.5_0008778g0010		NB-ARC, P-loop containing nucleoside triphosphate hydrolase, Disease resistance protein	0.435	-1.20072	9.96977e-05	0.000733324	yes	down	0.65	0.85	0.42	1.22	1.69	1.57	0.64	1.49333
Nitab4.5_0008781g0010		Peptidase S54, rhomboid domain, Peptidase S54, rhomboid	0.443	-1.1748	6.38666e-34	1.28632e-31	yes	down	11.87	10.75	11.56	24.66	26.15	29.27	11.3933	26.6933
Nitab4.5_0008783g0010		Cytokinin riboside 5'-monophosphate phosphoribohydrolase LOG	0.181	-2.46462	0.0079499	0.0312721	yes	down	0.21	0.21	0.09	0.5	1.85	0.89	0.17	1.08
Nitab4.5_0008809g0010		Cytochrome P450, conserved site, Cytochrome P450, E-class, group I, Cytochrome P450	0.285	-1.80935	2.82889e-14	1.04403e-12	yes	down	1.14	1.24	0.89	5.29	3.51	3.28	1.09	4.02667
Nitab4.5_0008809g0030		BURP domain	0.016	-5.95256	5.31862e-05	0.000418391	yes	down	0	0	0	1.02	0.39	0.28	0	0.563333
Nitab4.5_0008809g0040		Unknown	0.426	-1.23018	0.000878371	0.00489232	yes	down	0.82	0.71	1	2.94	2.22	1.16	0.843333	2.10667
Nitab4.5_0008827g0010		F-box domain, FBD domain	3.042	1.60481	0.00106826	0.00578035	yes	up	0.88	0.98	0.73	0.27	0.45	0.18	0.863333	0.3
Nitab4.5_0008846g0020		NB-ARC, P-loop containing nucleoside triphosphate hydrolase, Disease resistance protein	0.469	-1.09276	0.0138088	0.0493145	yes	down	0.11	0.1	0.25	0.29	0.36	0.33	0.153333	0.326667
Nitab4.5_0008855g0030		Cellulose synthase	2.841	1.50653	0.000819057	0.00461324	yes	up	0.64	0.66	0.95	0.3	0.2	0.32	0.75	0.273333
Nitab4.5_0008909g0020		DAHP synthetase, class II	2.208	1.14275	0.000415361	0.00255803	yes	up	1.16	1.19	1.81	0.83	0.6	0.54	1.38667	0.656667
Nitab4.5_0008924g0010		Myb domain, Homeodomain-like, SANT/Myb domain	0.435	-1.20122	0.0001841	0.00125874	yes	down	1.23	0.89	1.11	3.35	2.29	2.33	1.07667	2.65667
Nitab4.5_0008945g0010		Unknown	0.226	-2.14447	0.000260931	0.00170801	yes	down	0.37	0.65	0.59	5.53	1.71	5.73	0.536667	4.32333
Nitab4.5_0008962g0010		DNA-binding WRKY	0.436	-1.19828	2.2557e-30	3.67514e-28	yes	down	11.16	11.25	11.78	26.55	27.03	32.68	11.3967	28.7533
Nitab4.5_0008963g0030		SPX, N-terminal	0.376	-1.40973	0.00430118	0.0187851	yes	down	0.78	0.43	0.44	1.63	1.01	2.17	0.55	1.60333
Nitab4.5_0008969g0020		Pyridoxal phosphate-dependent transferase, major region, subdomain 2, Pyridoxal phosphate-dependent transferase, Aminotransferase, class I/classII, Pyridoxal phosphate-dependent transferase, major region, subdomain 1, Diaminopimelate aminotransferase, DapL, plant/Chlamydia-type	43.811	5.45322	1.62517e-26	1.96787e-24	yes	up	4.67	5.07	3.54	0.03	0.16	0.13	4.42667	0.106667
Nitab4.5_0008972g0020		NUDIX hydrolase domain, NUDIX hydrolase domain-like, NUDIX hydrolase, conserved site	0.41	-1.28748	6.08648e-24	5.97907e-22	yes	down	7.33	5.8	7.37	15.54	16.85	19.61	6.83333	17.3333
Nitab4.5_0009003g0030		Unknown	0.364	-1.45629	0.000256695	0.00168495	yes	down	1.1	0.67	0.65	2.67	1.46	3.06	0.806667	2.39667
Nitab4.5_0009020g0010		Tetrapyrrole biosynthesis, glutamyl-tRNA reductase, Tetrapyrrole biosynthesis, glutamyl-tRNA reductase, dimerisation domain, Quinate/shikimate 5-dehydrogenase/glutamyl-tRNA reductase, Tetrapyrrole biosynthesis, glutamyl-tRNA reductase, N-terminal, Tetrapyrrole biosynthesis, glutamyl-tRNA reductase, conserved site, NAD(P)-binding domain	0.444	-1.17205	1.76124e-19	1.1349e-17	yes	down	3.41	3.85	4.12	9.79	7.43	8.57	3.79333	8.59667
Nitab4.5_0009030g0010		Unknown	2.444	1.28919	2.24287e-07	2.95996e-06	yes	up	20.28	11.04	11.21	5.09	13.53	6.46	14.1767	8.36
Nitab4.5_0009113g0010		Longin domain, Longin-like domain, Synaptobrevin	30.344	4.92332	0.00255862	0.0121475	yes	up	0.75	0.24	0.71	0	0	0	0.566667	0
Nitab4.5_0009166g0020		Unknown	2.039	1.02813	4.15027e-23	3.84164e-21	yes	up	68.79	59.71	62.78	29.1	38.96	29.58	63.76	32.5467
Nitab4.5_0009175g0020		HAD-superfamily hydrolase, subfamily IIB, HAD-like domain, Trehalose-phosphatase	0.416	-1.26401	4.37975e-07	5.47196e-06	yes	down	1.19	1.48	0.93	2.85	3.13	3.47	1.2	3.15
Nitab4.5_0009217g0020		Ammonium transporter, conserved site, Ammonium transporter, Ammonium transporter AmtB-like domain, Blood group Rhesus C/E/D polypeptide	0.357	-1.48471	3.24881e-11	7.86307e-10	yes	down	1.54	0.93	1.4	3.73	3.28	4.2	1.29	3.73667
Nitab4.5_0009223g0010		Proteasome, alpha-subunit, N-terminal domain, Proteasome A-type subunit, Proteasome, subunit alpha/beta	2.373	1.24667	1.31673e-40	3.82425e-38	yes	up	30.16	33.81	31.08	14.95	13.92	13.6	31.6833	14.1567
Nitab4.5_0009244g0030		Unknown	3.135	1.64868	0.00444709	0.0192915	yes	up	3.13	4.5	5.25	1.36	1.23	2.79	4.29333	1.79333
Nitab4.5_0009259g0020		Unknown	3.984	1.9943	0.00230101	0.0111134	yes	up	7.54	6.99	5.56	1.85	3.63	2.18	6.69667	2.55333
Nitab4.5_0009269g0020		Disease resistance protein, NB-ARC, P-loop containing nucleoside triphosphate hydrolase	6.501	2.70062	0.00273067	0.0128605	yes	up	0.18	0.33	0.25	0.06	0.06	0	0.253333	0.04
Nitab4.5_0009325g0010		Protein kinase, ATP binding site, Serine/threonine-protein kinase, active site, Protein kinase domain, Concanavalin A-like lectin/glucanase, subgroup, Serine/threonine- / dual specificity protein kinase, catalytic domain, Protein kinase-like domain	0.39	-1.35793	5.9506e-06	5.83272e-05	yes	down	1.19	1.08	0.98	2.74	3.17	3.05	1.08333	2.98667
Nitab4.5_0009332g0030		Glutathione S-transferase, N-terminal, Thioredoxin-like fold, Glutathione S-transferase, C-terminal-like, Glutathione S-transferase, C-terminal	0.425	-1.23616	2.76938e-35	6.16648e-33	yes	down	31.27	31.94	34.72	88.85	70.71	91.57	32.6433	83.71
Nitab4.5_0009352g0010		Drug/metabolite transporter	0.05	-4.33159	4.65761e-06	4.68214e-05	yes	down	0	0.07	0.03	1.35	0.61	0.38	0.0333333	0.78
Nitab4.5_0009367g0020		Unknown	0.26	-1.94445	5.34584e-16	2.39131e-14	yes	down	2.49	2.09	2.27	10.32	8.85	10.24	2.28333	9.80333
Nitab4.5_0009396g0010		Unknown	0.011	-6.45432	2.32885e-06	2.50713e-05	yes	down	0	0	0	0.64	0.72	0.69	0	0.683333
Nitab4.5_0009421g0020		Protein kinase domain, Protein kinase-like domain, Serine-threonine/tyrosine-protein kinase catalytic domain, Leucine-rich repeat, Leucine-rich repeat-containing N-terminal, type 2	0.491	-1.02551	0.000435092	0.0026579	yes	down	0.76	0.56	0.62	1.11	1.59	1.37	0.646667	1.35667
Nitab4.5_0009433g0010		NB-ARC, Mannose-binding lectin, Disease resistance protein, P-loop containing nucleoside triphosphate hydrolase	0.461	-1.11577	0.00122135	0.0064845	yes	down	0.41	0.43	0.43	1.26	1.11	0.62	0.423333	0.996667
Nitab4.5_0009443g0010		Proton-dependent oligopeptide transporter family, Major facilitator superfamily domain, general substrate transporter	0.495	-1.0142	5.74312e-11	1.34062e-09	yes	down	2.26	2.33	2.83	5.37	5.13	5	2.47333	5.16667
Nitab4.5_0009446g0030		Cysteine alpha-hairpin motif superfamily, CHCH	0.485	-1.0434	0.00153745	0.00787792	yes	down	0.57	0.76	0.8	1.4	1.39	1.8	0.71	1.53
Nitab4.5_0009461g0020		Calycin-like	36.961	5.20793	1.51545e-66	1.26037e-63	yes	up	8.05	7.73	7.89	0.23	0.23	0.21	7.89	0.223333
Nitab4.5_0009492g0020		EF-hand domain, EF-Hand 1, calcium-binding site, EF-hand domain pair	3.887	1.95865	0.00215832	0.0105238	yes	up	4.14	12.82	5.98	3.46	1.95	3.59	7.64667	3
Nitab4.5_0009507g0010		Ribonuclease H-like domain, Ribonuclease CAF1	0.436	-1.19651	8.87111e-34	1.76892e-31	yes	down	23.64	23.64	22.14	59.81	54.44	61.53	23.14	58.5933
Nitab4.5_0009514g0010		C1-like, DC1, Zinc finger, RING/FYVE/PHD-type	2.238	1.16247	0.00328881	0.0150217	yes	up	2.5	1.57	2.22	1.41	1.03	0.63	2.09667	1.02333
Nitab4.5_0009514g0050		Domain of unknown function CP12	2.047	1.03367	3.93211e-12	1.08914e-10	yes	up	97.18	106.76	95.88	67.56	63.07	80.88	99.94	70.5033
Nitab4.5_0009514g0060		Domain of unknown function DUF23	2.106	1.07442	7.48592e-18	4.17296e-16	yes	up	8.26	7.42	7.5	3.91	4.45	3.68	7.72667	4.01333
Nitab4.5_0009544g0010		Unknown	3.903	1.96458	4.79141e-08	7.13107e-07	yes	up	6.01	5.26	5.78	1.76	1.9	1.42	5.68333	1.69333
Nitab4.5_0009562g0020		Unknown	4.944	2.30563	0.00378017	0.0168944	yes	up	11.95	4.16	9.99	5.43	4.39	0	8.7	3.27333
Nitab4.5_0009567g0010		RlpA-like double-psi beta-barrel domain, Expansin, cellulose-binding-like domain, Barwin-like endoglucanase, Expansin/Lol pI, Expansin/pollen allergen, DPBB domain	0.152	-2.72116	4.24498e-05	0.000342607	yes	down	0.2	0.15	0.29	2.71	0.47	1.35	0.213333	1.51
Nitab4.5_0009611g0040		Unknown	0.305	-1.7153	3.60006e-25	3.82733e-23	yes	down	3.88	4.44	4.57	13.62	14.8	17.05	4.29667	15.1567
Nitab4.5_0009618g0010		Terpene synthase, metal-binding domain, Terpenoid synthase	3.049	1.60855	1.23104e-06	1.39655e-05	yes	up	16.92	12.28	15.74	6.52	5.06	8.67	14.98	6.75
Nitab4.5_0009644g0020		Histone-fold, Histone H3	2.729	1.44862	0.000523159	0.00313426	yes	up	42.18	62.03	57.02	33.72	45.94	29.98	53.7433	36.5467
Nitab4.5_0009655g0040		Histone-fold, Histone H4, Histone core, Histone H4, conserved site	2.667	1.41543	7.33486e-10	1.46259e-08	yes	up	54.78	70.08	62.09	46.06	39.19	29.93	62.3167	38.3933
Nitab4.5_0009661g0010		Zinc finger, AN1-type, Zinc finger, A20-type	0.028	-5.13426	0	0	yes	down	2.09	2.6	3.55	98.75	99.35	110.52	2.74667	102.873
Nitab4.5_0009690g0010		FACT complex subunit Spt16p/Cdc68p, Domain of unknown function DUF1747, Peptidase M24, structural domain	2.822	1.49667	4.83383e-06	4.84361e-05	yes	up	0.85	0.73	0.67	0.3	0.34	0.18	0.75	0.273333
Nitab4.5_0009715g0030		SGNH hydrolase-type esterase domain, Lipase, GDSL	0.404	-1.30719	8.44159e-11	1.92786e-09	yes	down	2.12	2.67	1.97	7.38	4.85	5.33	2.25333	5.85333
Nitab4.5_0009715g0040		Proton-dependent oligopeptide transporter family, Major facilitator superfamily domain, general substrate transporter	0.387	-1.36822	2.39162e-18	1.38121e-16	yes	down	1.54	2.1	1.76	5.38	5.64	5.2	1.8	5.40667
Nitab4.5_0009739g0040		AmbAllergen, Pectate lyase, N-terminal, Pectin lyase fold/virulence factor, Pectate lyase/Amb allergen, Pectin lyase fold	2.41	1.26877	0.00122296	0.00649134	yes	up	1.16	1.77	1.78	0.47	0.65	0.95	1.57	0.69
Nitab4.5_0009795g0020		Aquaporin-like, Major intrinsic protein, Major intrinsic protein, conserved site	3.367	1.75126	0.0106509	0.039805	yes	up	0.46	0.86	0.46	0.19	0.31	0.08	0.593333	0.193333
Nitab4.5_0009835g0010		Carotenoid oxygenase	0.212	-2.23833	5.4909e-17	2.78224e-15	yes	down	0.4	0.44	0.57	2.47	2.08	2.31	0.47	2.28667
Nitab4.5_0009848g0010		Nucleic acid-binding, OB-fold	2.13	1.09079	1.38917e-06	1.56092e-05	yes	up	3.07	3.2	3.29	2.18	1.44	1.07	3.18667	1.56333
Nitab4.5_0009864g0010		Golgi pH regulator, conserved domain, Abscisic acid G-protein coupled receptor-like domain, GPCR 89-related	0.304	-1.71991	2.03543e-87	3.39916e-84	yes	down	7.48	7.42	7.1	23.85	23.42	23.64	7.33333	23.6367
Nitab4.5_0009864g0020		GOLD	2.419	1.27463	0.00394278	0.0174866	yes	up	2.02	2.38	1.47	1.06	0.71	0.92	1.95667	0.896667
Nitab4.5_0009885g0020		Unknown	0.488	-1.0347	0.00496398	0.0211678	yes	down	0.81	0.99	0.92	2.06	2.32	1.63	0.906667	2.00333
Nitab4.5_0009956g0010		Pentatricopeptide repeat, Tetratricopeptide-like helical	0.285	-1.80973	0.00607996	0.0250267	yes	down	0.08	0.05	0.06	0.28	0.29	0.12	0.0633333	0.23
Nitab4.5_0009984g0020		Short-chain dehydrogenase/reductase SDR, NAD(P)-binding domain, Glucose/ribitol dehydrogenase	2.083	1.05887	1.15294e-15	4.95284e-14	yes	up	22.39	24.79	22.01	12.61	9.41	13.68	23.0633	11.9
Nitab4.5_0010009g0010		Proteinase inhibitor I20, Pin2	0.374	-1.41748	0.000236472	0.00156969	yes	down	0.52	0.55	0.59	2.02	1.68	1	0.553333	1.56667
Nitab4.5_0010049g0010		Callose synthase, Glycosyl transferase, family 48, Vacuolar protein sorting-associate protein Vta1/Callose synthase, N-terminal domain, 1,3-beta-glucan synthase subunit FKS1-like, domain-1	3.837	1.94004	0.00341101	0.0154636	yes	up	0.15	0.18	0.15	0.06	0.05	0.02	0.16	0.0433333
Nitab4.5_0010055g0010		Molybdenum cofactor biosynthesis, MoeB, NAD(P)-binding domain, UBA/THIF-type NAD/FAD binding fold	0.414	-1.27182	1.11652e-13	3.80205e-12	yes	down	1.9	2.72	2.7	6.32	5.72	6.23	2.44	6.09
Nitab4.5_0010082g0060		ABC transporter-like, P-loop containing nucleoside triphosphate hydrolase, AAA+ ATPase domain, ABC-2 type transporter, Plant PDR ABC transporter associated	11.604	3.53654	0.0096107	0.0365358	yes	up	0.08	0.12	0.07	0.02	0	0	0.09	0.00666667
Nitab4.5_0010094g0010		Protein of unknown function wound-induced	2.328	1.21895	0.000424323	0.00260328	yes	up	26.24	36.89	32.74	29.36	19.1	22.86	31.9567	23.7733
Nitab4.5_0010106g0010		Zinc finger, RING-type, Zinc finger, RING/FYVE/PHD-type	0.409	-1.29014	6.76815e-05	0.000517785	yes	down	1.73	2.2	1.84	5.06	5.63	5.44	1.92333	5.37667
Nitab4.5_0010123g0020		Pentatricopeptide repeat, Tetratricopeptide-like helical	24.072	4.58928	1.86081e-09	3.51466e-08	yes	up	1.28	1.27	1.03	0	0.13	0.03	1.19333	0.0533333
Nitab4.5_0010146g0020		EF-hand domain, EF-hand domain pair, Recoverin	0.406	-1.3007	2.55801e-26	3.05134e-24	yes	down	7.99	6.97	7.51	18.59	17.15	19.06	7.49	18.2667
Nitab4.5_0010147g0020		Gnk2-homologous domain	0.335	-1.57843	5.53433e-07	6.773e-06	yes	down	1.42	2	1.63	6.38	4.05	6.4	1.68333	5.61
Nitab4.5_0010151g0010		PC-Esterase	2.305	1.20501	1.60913e-11	4.0752e-10	yes	up	3.85	3.8	4.1	1.93	1.95	1.48	3.91667	1.78667
Nitab4.5_0010164g0010		Unknown	2.634	1.39722	0.00010477	0.000766133	yes	up	3.26	4.1	1.97	1.27	1.3	1.32	3.11	1.29667
Nitab4.5_0010201g0010		Syntaxin, N-terminal domain, Target SNARE coiled-coil domain, t-SNARE	2.311	1.20852	0.00259469	0.0123013	yes	up	2.44	2.07	1.63	1.14	1.34	0.42	2.04667	0.966667
Nitab4.5_0010236g0010		Protein of unknown function DUF538	5.945	2.57179	2.9814e-10	6.26282e-09	yes	up	7.2	11.16	9.72	1.4	2.05	2.47	9.36	1.97333
Nitab4.5_0010236g0020		Late embryogenesis abundant protein, LEA-5	0.319	-1.6482	4.70675e-31	7.95976e-29	yes	down	9.15	11.94	11.96	37.44	34.21	44.66	11.0167	38.77
Nitab4.5_0010275g0030		WD40 repeat, WD40/YVTN repeat-like-containing domain, WD40-repeat-containing domain	0.022	-5.4783	2.43236e-48	1.00504e-45	yes	down	0.07	0.03	0.1	3.28	2.78	2.5	0.0666667	2.85333
Nitab4.5_0010294g0020		AP2/ERF domain, DNA-binding domain	0.384	-1.38152	0.000453108	0.00275411	yes	down	1.69	1.76	1.45	3.39	5.19	6.01	1.63333	4.86333
Nitab4.5_0010333g0060		ATPase, F0 complex, B chain/subunit B/MI25	0.095	-3.40333	0.000127104	0.000908728	yes	down	0.06	0.11	0.13	1.18	1.18	1.05	0.1	1.13667
Nitab4.5_0010359g0020		Zinc finger, GRF-type	0.201	-2.31388	4.5783e-08	6.8342e-07	yes	down	1.53	1.45	0.73	5.59	5.18	3.09	1.23667	4.62
Nitab4.5_0010403g0020		Unknown	0.001	-9.46723	3.72275e-15	1.5102e-13	yes	down	0	0	0	7.42	6.48	8.76	0	7.55333
Nitab4.5_0010481g0020		Disease resistance protein, P-loop containing nucleoside triphosphate hydrolase, NB-ARC	0.395	-1.34005	0.00400861	0.0177198	yes	down	0.06	0.42	0.41	0.63	0.75	0.97	0.296667	0.783333
Nitab4.5_0010493g0010		AP2/ERF domain, DNA-binding domain	0.225	-2.15369	3.28602e-05	0.000272358	yes	down	0.86	0.56	0.92	4.45	3.41	4.58	0.78	4.14667
Nitab4.5_0010530g0020		Amino acid/polyamine transporter I	0.432	-1.21132	5.25178e-14	1.87771e-12	yes	down	2.71	2.71	2.19	6.42	5.54	5.07	2.53667	5.67667
Nitab4.5_0010541g0010		AP2/ERF domain, DNA-binding domain	0.485	-1.04457	5.1933e-05	0.000409739	yes	down	3.01	3.04	2.52	7.11	6.68	6.14	2.85667	6.64333
Nitab4.5_0010570g0040		Extracellular ligand-binding receptor, Extracellular solute-binding protein, family 3, Periplasmic binding protein-like I, Ionotropic glutamate receptor, plant, Ionotropic glutamate receptor	0.47	-1.08936	4.40202e-08	6.59316e-07	yes	down	0.96	1.09	0.77	2.24	2.09	1.87	0.94	2.06667
Nitab4.5_0010600g0020		Uncharacterised protein family Cys-rich	0.345	-1.53476	0.00014069	0.000995562	yes	down	1.39	0.96	0.57	3.56	2.75	3.11	0.973333	3.14
Nitab4.5_0010602g0020		Isopenicillin N synthase-like, Oxoglutarate/iron-dependent dioxygenase	0.406	-1.29939	0.000767784	0.00436773	yes	down	0.63	0.89	0.7	1.83	2.09	1.98	0.74	1.96667
Nitab4.5_0010623g0010		Tetratricopeptide repeat, Tetratricopeptide-like helical, Tetratricopeptide repeat-containing domain	2.211	1.14446	1.42908e-16	6.90093e-15	yes	up	16.63	17.54	18.65	7.36	9.34	8.95	17.6067	8.55
Nitab4.5_0010629g0030		Unknown	0.064	-3.97235	3.01201e-12	8.4789e-11	yes	down	0.21	0.15	0.19	3.41	2.39	2.01	0.183333	2.60333
Nitab4.5_0010653g0010		NB-ARC, Disease resistance protein, P-loop containing nucleoside triphosphate hydrolase, AAA+ ATPase domain	32.972	5.04316	1.28606e-44	4.68592e-42	yes	up	2.55	2.01	2.74	0.04	0.06	0.12	2.43333	0.0733333
Nitab4.5_0010657g0040		Unknown	2.582	1.36859	0.00111311	0.00598434	yes	up	0.72	0.51	0.66	0.34	0.26	0.15	0.63	0.25
Nitab4.5_0010662g0010		Terpene synthase, N-terminal domain, Terpenoid synthase, Terpenoid cyclases/protein prenyltransferase alpha-alpha toroid, Terpene synthase, metal-binding domain	0.253	-1.98056	1.28286e-05	0.00011739	yes	down	0.18	0.32	0.12	0.96	0.85	0.78	0.206667	0.863333
Nitab4.5_0010692g0010		Late embryogenesis abundant protein, LEA-14	10.197	3.35004	0.00443852	0.0192653	yes	up	0.5	1.37	1.21	0.36	0	0	1.02667	0.12
Nitab4.5_0010733g0010		Pectinesterase inhibitor domain	3.019	1.59421	0.0053112	0.0224184	yes	up	1.65	2.32	3.89	0.72	1.04	1.33	2.62	1.03
Nitab4.5_0010781g0010		Leucine-rich repeat-containing N-terminal, type 2, Leucine-rich repeat, Leucine-rich repeat, typical subtype	0.386	-1.37359	1.19657e-08	1.97278e-07	yes	down	0.69	0.49	0.67	1.79	1.67	1.45	0.616667	1.63667
Nitab4.5_0010789g0020		Organ specific protein	8.112	3.02008	7.08515e-07	8.46922e-06	yes	up	2.07	2.98	2.48	0.16	0.79	0.08	2.51	0.343333
Nitab4.5_0010802g0010		Zinc finger, RING/FYVE/PHD-type	0.405	-1.30493	1.69591e-07	2.29414e-06	yes	down	2.34	3.11	5.08	6.98	11.12	9.59	3.51	9.23
Nitab4.5_0010808g0020		Lateral organ boundaries, LOB	2.381	1.25186	7.10187e-07	8.47908e-06	yes	up	11.18	9.51	8.23	5.2	5.47	3.35	9.64	4.67333
Nitab4.5_0010808g0030		NPH3 domain, BTB/POZ fold	0.493	-1.02126	6.75209e-06	6.55264e-05	yes	down	2.04	4.02	2.04	5.66	6.82	4.76	2.7	5.74667
Nitab4.5_0010824g0010		HhH-GPD domain, DNA glycosylase	2.813	1.49208	0.000651764	0.0037936	yes	up	0.53	0.52	0.52	0.19	0.21	0.18	0.523333	0.193333
Nitab4.5_0010827g0020		HAD-superfamily hydrolase, subfamily IIB, Eukaryotic phosphomannomutase, HAD-like domain	3.795	1.92401	1.99564e-105	5.71324e-102	yes	up	73.76	81.41	74.08	23.42	20.22	20.53	76.4167	21.39
Nitab4.5_0010841g0020		Mannose-binding lectin, P-loop containing nucleoside triphosphate hydrolase, NB-ARC, Disease resistance protein	8.073	3.01317	8.63193e-16	3.75644e-14	yes	up	0.7	0.95	0.79	0.11	0.12	0.08	0.813333	0.103333
Nitab4.5_0010890g0020		Unknown	0.285	-1.81217	0.00169778	0.00859178	yes	down	0.28	0.47	0.19	1.59	0.84	1.22	0.313333	1.21667
Nitab4.5_0010911g0010		Leucine-rich repeat, Protein kinase-like domain, Leucine rich repeat 4, Leucine-rich repeat, typical subtype	0.331	-1.59452	0.0125638	0.0456493	yes	down	0.18	0.16	0.04	0.58	0.22	0.39	0.126667	0.396667
Nitab4.5_0010911g0020		Protein kinase domain, Leucine-rich repeat, Leucine-rich repeat, typical subtype, Serine-threonine/tyrosine-protein kinase catalytic domain, Protein kinase-like domain	0.351	-1.50915	2.55743e-22	2.15793e-20	yes	down	1.18	1.13	1.24	3.36	3.62	3.38	1.18333	3.45333
Nitab4.5_0011013g0030		Pentatricopeptide repeat	5.254	2.39347	0.00575649	0.0239191	yes	up	0.22	0.53	0.31	0.06	0.09	0.06	0.353333	0.07
Nitab4.5_0011049g0010		Proteinase inhibitor I9, Peptidase S8/S53 domain, Peptidase S8, subtilisin-related, Peptidase S8, subtilisin, Ser-active site	0.282	-1.82397	1.05461e-12	3.16145e-11	yes	down	0.61	0.83	0.51	2.85	2.38	1.95	0.65	2.39333
Nitab4.5_0011080g0020		Ribosomal protein L29	4.571	2.19249	0.0108717	0.0404886	yes	up	16.69	4.89	10.04	6.42	4.27	3.41	10.54	4.7
Nitab4.5_0011081g0020		Uncharacterised protein family Cys-rich	0.426	-1.23105	9.52872e-19	5.67475e-17	yes	down	8.48	8.38	7.45	20.2	18.94	22.76	8.10333	20.6333
Nitab4.5_0011093g0030		Disease resistance protein, NB-ARC, P-loop containing nucleoside triphosphate hydrolase	0.242	-2.04921	0.00399467	0.0176718	yes	down	0.1	0.05	0.04	0.1	0.31	0.38	0.0633333	0.263333
Nitab4.5_0011106g0010		Uncharacterised conserved protein UCP037471, Cytochrome b561/ferric reductase transmembrane, DOMON domain	0.358	-1.48338	3.25014e-51	1.48029e-48	yes	down	11.38	11.99	12.79	33.16	26.79	34.45	12.0533	31.4667
Nitab4.5_0011108g0010		Glycoside hydrolase, superfamily, Glycoside hydrolase, family 17, Glycoside hydrolase, catalytic domain	0.309	-1.69382	3.41197e-10	7.07094e-09	yes	down	0.91	0.99	1.15	3.82	3	3.55	1.01667	3.45667
Nitab4.5_0011122g0010		Basic-leucine zipper domain	3.717	1.89425	0.00662925	0.0268819	yes	up	3.97	1.55	1.61	0.13	1.63	0.51	2.37667	0.756667
Nitab4.5_0011148g0010		DNA-binding WRKY, Zn-cluster domain	0.42	-1.25155	4.94965e-34	1.00701e-31	yes	down	12.27	13.6	12.67	35.85	28.97	31.4	12.8467	32.0733
Nitab4.5_0011154g0010		RNA polymerase Rpb1, domain 1, DNA-directed RNA pol I, largest subunit	2.261	1.17703	0.000288354	0.00186077	yes	up	0.93	1.67	1.39	0.65	0.48	0.7	1.33	0.61
Nitab4.5_0011163g0010		Protein of unknown function DUF247, plant	0.373	-1.42276	5.23168e-15	2.09058e-13	yes	down	0.96	1.29	1.36	4.54	4.54	3.71	1.20333	4.26333
Nitab4.5_0011198g0010		DnaJ domain, conserved site, DnaJ domain	0.482	-1.05437	2.51523e-06	2.6847e-05	yes	down	8.01	8.62	8.93	23.47	20.58	23.25	8.52	22.4333
Nitab4.5_0011373g0030		Chaperonin Cpn60/TCP-1, GroEL-like equatorial domain	0.388	-1.36503	2.90417e-35	6.3606e-33	yes	down	1.95	2.48	2.22	6.18	5.85	5.48	2.21667	5.83667
Nitab4.5_0011404g0030		Snf7	2.132	1.09243	2.84994e-06	3.00553e-05	yes	up	6.84	5.33	4.73	2.68	2.37	3.48	5.63333	2.84333
Nitab4.5_0011427g0020		Protein of unknown function DUF247, plant	2.356	1.23615	0.00334282	0.0152302	yes	up	2.1	1.59	0.95	0.95	0.75	0.42	1.54667	0.706667
Nitab4.5_0011443g0030		Unknown	0.043	-4.54085	0.000811109	0.0045749	yes	down	0	0.54	0	7.71	9.74	0.44	0.18	5.96333
Nitab4.5_0011467g0020		Ribosomal protein L27e, conserved site, Translation protein SH3-like domain, Ribosomal protein L27e, Ribosomal protein L2 domain 2, KOW	2.374	1.24756	1.20116e-06	1.36614e-05	yes	up	19.82	23.27	23.87	10.99	12.44	14.89	22.32	12.7733
Nitab4.5_0011478g0020		Late blight resistance protein R1	0.014	-6.2006	1.41547e-05	0.000128034	yes	down	0	0	0	0.29	0.87	0.88	0	0.68
Nitab4.5_0011515g0010		Aspartic peptidase domain, Aspartic peptidase, active site, Aspartic peptidase	0.336	-1.57355	2.84876e-25	3.06108e-23	yes	down	2.91	3.01	2.68	8.58	8.31	9.77	2.86667	8.88667
Nitab4.5_0011528g0020		Protein kinase domain, Glycoside hydrolase, catalytic domain, Serine/threonine- / dual specificity protein kinase, catalytic domain, Serine-threonine/tyrosine-protein kinase catalytic domain, Glycoside hydrolase, superfamily, Glycoside hydrolase, family 18, catalytic domain, Protein kinase-like domain, Serine/threonine-protein kinase, active site, Chitinase II, Concanavalin A-like lectin/glucanas…	0.288	-1.79757	0.00584849	0.0242227	yes	down	0.12	0.04	0.17	0.33	0.67	0.18	0.11	0.393333
Nitab4.5_0011534g0030		Zinc finger, BED-type predicted	0.342	-1.54849	0.000863827	0.00482473	yes	down	0.54	0.95	1.36	3.07	2.81	3.68	0.95	3.18667
Nitab4.5_0011552g0010		Sodium/solute symporter	0.244	-2.03794	0.0047763	0.0204874	yes	down	0.09	0.12	0.18	0.54	0.53	0.58	0.13	0.55
Nitab4.5_0011605g0010		Homeobox, conserved site, Homeobox domain, Homeodomain-like, Helix-turn-helix motif	0.496	-1.01164	8.87444e-08	1.25818e-06	yes	down	9.86	11.18	12.82	30	24.71	29.23	11.2867	27.98
Nitab4.5_0011606g0010		Unknown	0.46	-1.12174	3.36566e-100	7.93504e-97	yes	down	63.02	64.75	62.88	131.16	129.73	137.49	63.55	132.793
Nitab4.5_0011678g0020		Zinc finger, RING/FYVE/PHD-type, Zinc finger, RING-type	0.463	-1.10957	4.50176e-13	1.41963e-11	yes	down	4.8	5.66	6.07	10.42	10.31	9.75	5.51	10.16
Nitab4.5_0011695g0010		EF-hand domain, EF-hand domain pair, Recoverin	0.334	-1.58413	0.00032059	0.00204053	yes	down	0.57	0.56	0.42	1.41	1.66	1.46	0.516667	1.51
Nitab4.5_0011729g0030		Myb-like domain, SANT/Myb domain, Homeodomain-like	0.433	-1.20704	0.0110246	0.0409779	yes	down	1.23	1.51	1.3	2.77	2.77	3.87	1.34667	3.13667
Nitab4.5_0011752g0010		Unknown	0.474	-1.07612	7.8671e-18	4.35516e-16	yes	down	23.02	21.5	23.1	44.18	35.75	45.35	22.54	41.76
Nitab4.5_0011762g0010		Unknown	3.938	1.97737	1.39225e-94	2.79006e-91	yes	up	29.85	31.69	34.06	8.7	7.92	8.99	31.8667	8.53667
Nitab4.5_0011780g0020		Basic-leucine zipper domain	8.403	3.07096	2.85811e-11	6.95948e-10	yes	up	1.74	1.54	2.1	0.13	0.23	0.3	1.79333	0.22
Nitab4.5_0011813g0010		Cytochrome P450, Cytochrome P450, conserved site, Cytochrome P450, E-class, group I	0.307	-1.70257	0.0107761	0.0402109	yes	down	0.03	0.05	0.12	0.24	0.26	0.18	0.0666667	0.226667
Nitab4.5_0011970g0010		EF-hand domain, EF-hand domain pair, EF-Hand 1, calcium-binding site	2.423	1.27687	9.52285e-22	7.6031e-20	yes	up	76.64	78.72	79.2	35.92	41.31	45.72	78.1867	40.9833
Nitab4.5_0011992g0020		NAD(P)-binding domain, Short-chain dehydrogenase/reductase SDR, Glucose/ribitol dehydrogenase	2.342	1.22793	0.0117825	0.0433171	yes	up	1.13	1.1	1.17	0.32	0.72	0.51	1.13333	0.516667
Nitab4.5_0011993g0010		Mitochondrial substrate/solute carrier, Mitochondrial carrier domain	0.358	-1.48298	1.17435e-22	1.02768e-20	yes	down	3.3	3.68	3.64	9.5	7.69	9.08	3.54	8.75667
Nitab4.5_0012054g0020		Probable transposase, Ptta/En/Spm, plant	0.03	-5.07745	0.00286068	0.0133741	yes	down	0	0	0	0.29	0.06	0.59	0	0.313333
Nitab4.5_0012130g0010		Ankyrin repeat-containing domain, Ankyrin repeat, PGG domain, Ankyrin repeat-containing protein At2g01680, Caskin/Ankyrin repeat-containing protein	22.247	4.47552	2.96289e-76	3.39294e-73	yes	up	5.77	5.73	4.64	0.41	0.26	0.35	5.38	0.34
Nitab4.5_0012137g0010		Unknown	0.236	-2.08384	1.86013e-08	2.99174e-07	yes	down	0.6	0.37	0.39	2.05	2.21	1.86	0.453333	2.04
Nitab4.5_0012161g0030		DNA-binding WRKY	0.39	-1.35853	1.19164e-13	4.04068e-12	yes	down	2.05	2.62	2.1	5.96	5.49	6.82	2.25667	6.09
Nitab4.5_0012175g0010		Domain of unknown function DUF125, transmembrane, UAA transporter	0.182	-2.46061	0.0102556	0.0385741	yes	down	0.05	0.02	0.1	0.19	0.42	0.31	0.0566667	0.306667
Nitab4.5_0012177g0010		Unknown	0.395	-1.33859	0.0107289	0.0400683	yes	down	0.5	0.54	0.86	1.85	0.96	0.79	0.633333	1.2
Nitab4.5_0012196g0010		Multi antimicrobial extrusion protein	0.238	-2.07385	4.01394e-12	1.11027e-10	yes	down	0.94	0.75	0.37	3.92	3.07	3	0.686667	3.33
Nitab4.5_0012208g0010		Protein of unknown function DUF4228, plant	0.487	-1.03701	0.00647199	0.0263823	yes	down	2.55	1.81	2.3	6.29	4.82	7.25	2.22	6.12
Nitab4.5_0012264g0010		Unknown	2.603	1.38026	5.00157e-06	4.99447e-05	yes	up	27.81	36.8	36.65	29.4	18.65	15.85	33.7533	21.3
Nitab4.5_0012281g0010		Protein of unknown function DUF4535	2.344	1.22886	0.000617433	0.00362165	yes	up	1.91	2.25	1.81	0.69	0.98	1.04	1.99	0.903333
Nitab4.5_0012302g0020		DNA topoisomerase I, DNA binding, eukaryotic-type, DNA breaking-rejoining enzyme, catalytic core, DNA topoisomerase I, domain 1, DNA topoisomerase I, catalytic core, alpha/beta subdomain, DNA topoisomerase I, catalytic core, eukaryotic-type, DNA topoisomerase I, DNA binding, mixed alpha/beta motif, eukaryotic-type, DNA topoisomerase I, DNA topoisomerase I, catalytic core, alpha-helical subdomain,…	0.036	-4.79842	0.000967957	0.00530711	yes	down	0.02	0	0	0.16	0.16	0.15	0.00666667	0.156667
Nitab4.5_0012312g0010		Zinc finger, RING/FYVE/PHD-type, U box domain, Armadillo-type fold, Armadillo-like helical	0.147	-2.76532	4.98608e-37	1.20387e-34	yes	down	1.06	1.96	1.76	14.12	11.37	9.2	1.59333	11.5633
Nitab4.5_0012380g0010		BTB/POZ-like, NPH3 domain, BTB/POZ fold, BTB/POZ	0.391	-1.3562	3.69175e-12	1.02825e-10	yes	down	1.04	1.26	1.42	3.7	2.89	3.18	1.24	3.25667
Nitab4.5_0012384g0010		Protein of unknown function DUF241, plant	6.464	2.6924	9.59885e-05	0.000708642	yes	up	0.48	0.74	0.85	0.1	0.17	0.07	0.69	0.113333
Nitab4.5_0012487g0020		Pectin lyase fold, Glycoside hydrolase, family 28, Pectin lyase fold/virulence factor	2.575	1.36441	0.00672897	0.0272394	yes	up	0.98	0.54	0.86	0.51	0.23	0.24	0.793333	0.326667
Nitab4.5_0012604g0010		General substrate transporter, Major facilitator superfamily domain, general substrate transporter	2.272	1.18403	2.47949e-14	9.27898e-13	yes	up	1.73	1.65	1.85	0.69	0.85	1.81	1.74333	1.11667
Nitab4.5_0012646g0010		HAD-like domain, Trehalose-phosphatase, Glycosyl transferase, family 20, HAD-superfamily hydrolase, subfamily IIB	0.454	-1.13822	1.69254e-16	8.09511e-15	yes	down	3.01	2.86	2.62	7.56	6.26	5.56	2.83	6.46
Nitab4.5_0012660g0020		Glyoxalase I, conserved site, Glyoxalase-like domain	2.791	1.48102	2.32772e-12	6.6869e-11	yes	up	8.23	7.82	8.75	2.47	3.98	2.89	8.26667	3.11333
Nitab4.5_0012748g0020		DREPP family	0.481	-1.05584	5.85351e-42	1.90739e-39	yes	down	65.76	66.38	63.61	141.6	143.8	159.62	65.25	148.34
Nitab4.5_0012800g0010		Protein of unknown function DUF594, Domain of unknown function DUF4220	0.486	-1.04059	7.25562e-05	0.000551081	yes	down	0.97	0.79	0.76	2.03	1.9	1.42	0.84	1.78333
Nitab4.5_0012805g0030		COBRA, plant	2.309	1.20736	0.0084901	0.033018	yes	up	0.68	1.13	1.61	0.45	0.72	0.39	1.14	0.52
Nitab4.5_0012840g0010		Glycosyl transferase, family 8	2575.26	11.3305	1.15224e-21	9.12684e-20	yes	up	6.09	5.71	6.33	0	0	0	6.04333	0
Nitab4.5_0012870g0010		DNA-binding WRKY	0.306	-1.70934	5.30839e-24	5.22753e-22	yes	down	2.14	2.03	2.3	7.78	7.08	7.31	2.15667	7.39
Nitab4.5_0012899g0010		DNA-binding domain, B3 DNA binding domain, AP2/ERF domain, DNA-binding pseudobarrel domain	0.27	-1.88691	0.00831343	0.0324347	yes	down	0.08	0.37	0.18	1.42	0.6	0.56	0.21	0.86
Nitab4.5_0012929g0010		Unknown	2.168	1.11618	8.12127e-06	7.74448e-05	yes	up	115.34	109.42	112.21	61.21	73.76	38.46	112.323	57.81
Nitab4.5_0013021g0030		BAG domain	3.787	1.92095	8.98181e-22	7.18544e-20	yes	up	93.76	93.58	96.35	31.51	27.08	18.34	94.5633	25.6433
Nitab4.5_0013029g0010		Serine/threonine-protein kinase, active site, Protein kinase-like domain, Serine/threonine- / dual specificity protein kinase, catalytic domain, Protein kinase domain, Leucine-rich repeat, Leucine rich repeat 4, Serine-threonine/tyrosine-protein kinase catalytic domain	0.214	-2.22346	0.000843079	0.00472794	yes	down	0.04	0.09	0.08	0.36	0.47	0.17	0.07	0.333333
Nitab4.5_0013033g0020		Peptidase S9, prolyl oligopeptidase, catalytic domain	0.308	-1.6977	1.09149e-79	1.41119e-76	yes	down	4.47	4.64	4.77	15.15	15.87	15.2	4.62667	15.4067
Nitab4.5_0013129g0010		Disease resistance protein, P-loop containing nucleoside triphosphate hydrolase, NB-ARC	0.404	-1.30623	8.27502e-12	2.18631e-10	yes	down	3.25	4.76	4.07	9.48	11.48	12.17	4.02667	11.0433
Nitab4.5_0013148g0010		Unknown	2.155	1.10759	0.00360209	0.0161906	yes	up	4.28	4.15	4.25	2.41	2.2	2.62	4.22667	2.41
Nitab4.5_0013306g0020		GCK	2.166	1.1151	0.0132778	0.0477458	yes	up	3.5	3.51	6.33	3.21	1.16	3.09	4.44667	2.48667
Nitab4.5_0013322g0010		Glycoside hydrolase, family 9, active site, Six-hairpin glycosidase, Glycoside hydrolase, family 9, Six-hairpin glycosidase-like	4.752	2.24855	6.25803e-06	6.11463e-05	yes	up	1.04	1.07	0.79	0.34	0.14	0.17	0.966667	0.216667
Nitab4.5_0013532g0020		P-loop containing nucleoside triphosphate hydrolase, DNA replication factor Dna2, N-terminal, Dna2	2.228	1.15548	0.0132605	0.0477054	yes	up	0.26	0.54	0.36	0.18	0.09	0.26	0.386667	0.176667
Nitab4.5_0013603g0010		Putative deacetylase LmbE-like domain	0.016	-5.93708	5.72269e-81	7.64551e-78	yes	down	0.07	0.17	0.16	8.43	9.02	8.35	0.133333	8.6
Nitab4.5_0013627g0020		Alpha-L-arabinofuranosidase B, Protein of unknown function DUF1680	0.452	-1.14432	1.77605e-29	2.6761e-27	yes	down	4.02	4.13	4.27	9.76	9.09	9.57	4.14	9.47333
Nitab4.5_0013657g0010		Endopeptidase, NLPC/P60 domain, LRAT-like domain	0.494	-1.01643	0.000269874	0.00175736	yes	down	0.92	1.08	1.13	2.93	3.42	2.74	1.04333	3.03
Nitab4.5_0013692g0010		Protein kinase domain, Protein kinase, ATP binding site, Mitogen-activated protein (MAP) kinase, conserved site, Protein kinase-like domain, Serine/threonine- / dual specificity protein kinase, catalytic domain, Serine/threonine-protein kinase, active site	0.362	-1.466	3.62104e-28	4.93643e-26	yes	down	4.26	4.67	4.09	13.51	10.62	13.47	4.34	12.5333
Nitab4.5_0014031g0010		Cysteine-rich secretory protein, allergen V5/Tpx-1-related, CAP domain, Allergen V5/Tpx-1-related, conserved site	0.17	-2.56039	7.09652e-20	4.69354e-18	yes	down	1.05	1.43	1.51	9.28	8.5	8.37	1.33	8.71667
Nitab4.5_0014067g0010		Unknown	0.387	-1.37138	0.00277715	0.0130567	yes	down	1.19	2.14	1.24	4.8	4.23	5.33	1.52333	4.78667
Nitab4.5_0014089g0010		P-loop containing nucleoside triphosphate hydrolase, ABC-2 type transporter, ABC transporter-like, AAA+ ATPase domain, Plant PDR ABC transporter associated	0.382	-1.38944	1.09953e-39	3.06036e-37	yes	down	5.15	3.19	3.2	10.47	17.46	7.89	3.84667	11.94
Nitab4.5_0014099g0010		Ribosomal protein S9, Ribosomal protein S5 domain 2-type fold, subgroup, Ribosomal protein S9, conserved site, Ribosomal protein S5 domain 2-type fold	2.142	1.09897	2.39873e-18	1.38332e-16	yes	up	75.39	83.95	84.14	55.44	52.15	41.57	81.16	49.72
Nitab4.5_0014188g0010		Leucine-rich repeat, typical subtype, Leucine rich repeat 4, Leucine-rich repeat	0.476	-1.07091	0.000752418	0.0042928	yes	down	0.75	0.87	0.78	1.89	1.67	1.73	0.8	1.76333
Nitab4.5_0014240g0010		Histone H3, Histone-fold	2.385	1.25385	0.000741119	0.00423799	yes	up	56.28	54.03	46.29	50.79	29.69	46.18	52.2	42.22
Nitab4.5_0014403g0020		Unknown	2.139	1.0968	2.99909e-18	1.72211e-16	yes	up	1674.76	1600.37	1667.21	1504.56	1466.2	1551.93	1647.45	1507.56
Nitab4.5_0014432g0010		Nucleolar pre-ribosomal-associated protein 1, N-terminal	2.112	1.07873	1.24751e-05	0.000114653	yes	up	0.74	0.77	0.75	0.46	0.33	0.3	0.753333	0.363333
Nitab4.5_0014466g0010		UDP-glucuronosyl/UDP-glucosyltransferase	0.477	-1.0681	1.56084e-14	5.96932e-13	yes	down	4.09	3.34	3.73	8.87	8.54	6.95	3.72	8.12
Nitab4.5_0014584g0010		Transcription factor, MADS-box, Transcription factor, K-box	0.026	-5.26788	3.35743e-08	5.14788e-07	yes	down	0	0.04	0.11	2.75	1.26	1.87	0.05	1.96
Nitab4.5_0014673g0010		Calmodulin binding protein-like	0.406	-1.30207	0.000861746	0.00481511	yes	down	0.39	0.45	0.52	1.51	1.27	1.09	0.453333	1.29
Nitab4.5_0014681g0010		NADPH-dependent FMN reductase-like	0.402	-1.31524	4.83426e-21	3.55517e-19	yes	down	4.66	4.97	4.23	12.5	11.53	11.43	4.62	11.82
Nitab4.5_0014731g0010		Oxoglutarate/iron-dependent dioxygenase, Isopenicillin N synthase-like, Non-haem dioxygenase N-terminal domain	0.297	-1.75178	8.34551e-07	9.80616e-06	yes	down	0.4	0.47	0.4	1.09	1.65	1.98	0.423333	1.57333
Nitab4.5_0014769g0010		Malectin	0.099	-3.34085	0.00228633	0.0110525	yes	down	0.24	0	0	1.52	0.48	0.66	0.08	0.886667
Nitab4.5_0014769g0020		Unknown	0.395	-1.34013	2.20847e-20	1.52876e-18	yes	down	2.05	2.1	2.04	4.91	5.45	5.08	2.06333	5.14667
Nitab4.5_0014857g0020		Unknown	2.046	1.03272	2.17337e-06	2.35683e-05	yes	up	1.26	1.49	1.37	0.8	0.68	0.59	1.37333	0.69
Nitab4.5_0014896g0010		Unknown	365.908	8.51534	2.88724e-12	8.16083e-11	yes	up	8.53	8.31	7.76	0	0	0	8.2	0
Nitab4.5_0014926g0010		Unknown	2.06	1.04245	8.8818e-07	1.03755e-05	yes	up	22.7	27.53	24.64	15.82	14.47	17.4	24.9567	15.8967
Nitab4.5_0015204g0010		Disease resistance protein, P-loop containing nucleoside triphosphate hydrolase, NB-ARC	0.012	-6.38698	3.58868e-06	3.69692e-05	yes	down	0	0	0	0.19	0.16	0.24	0	0.196667
Nitab4.5_0015312g0010		Bifunctional nuclease domain	0.468	-1.09562	5.51255e-68	5.13821e-65	yes	down	69.07	70.16	72.41	152.07	158.44	164.51	70.5467	158.34
Nitab4.5_0015544g0010		Bulb-type lectin domain, PAN-2 domain, Protein kinase-like domain, Apple-like, S-locus glycoprotein, Serine-threonine/tyrosine-protein kinase catalytic domain	0.443	-1.17371	0.000439534	0.00268258	yes	down	0.59	1.1	0.91	2.68	2.08	1.55	0.866667	2.10333
Nitab4.5_0015775g0010		Bulb-type lectin domain, Concanavalin A-like lectin/glucanase, subgroup, Serine/threonine- / dual specificity protein kinase, catalytic domain, Apple-like, Protein kinase-like domain, Protein kinase, ATP binding site, Protein kinase domain, Serine/threonine-protein kinase, active site, PAN-2 domain, S-locus glycoprotein	0.129	-2.95312	4.35859e-06	4.40475e-05	yes	down	0.04	0.06	0.07	0.47	0.43	0.44	0.0566667	0.446667
Nitab4.5_0015910g0010		Cytochrome P450, Cytochrome P450, E-class, group I	0.294	-1.76726	8.20017e-19	4.9201e-17	yes	down	1.92	2.3	3.47	10.54	9.37	7.72	2.56333	9.21
Nitab4.5_0016007g0030		Unknown	3.809	1.92943	0.0124998	0.0454461	yes	up	2.39	1.31	1.87	0	1.35	0.35	1.85667	0.566667
Nitab4.5_0016045g0010		Sodium/solute symporter, Sodium/solute symporter, subgroup	0.115	-3.12058	1.15567e-16	5.6418e-15	yes	down	0.17	0.41	0.12	2.01	2.28	2.15	0.233333	2.14667
Nitab4.5_0016351g0020		Unknown	2.087	1.06153	0.000534441	0.00319183	yes	up	23.28	16.77	23.94	17.25	11.02	17.25	21.33	15.1733
Nitab4.5_0016435g0010		Terpene synthase, metal-binding domain, Terpenoid synthase, Terpene synthase, N-terminal domain, Terpenoid cyclases/protein prenyltransferase alpha-alpha toroid	0.287	-1.79922	0.00894479	0.0344222	yes	down	0.11	0.25	0.06	0.37	0.83	0.38	0.14	0.526667
Nitab4.5_0016513g0010		Unknown	2.425	1.27826	0.00212439	0.0103811	yes	up	3.52	3.75	3.13	1.52	1.91	1.6	3.46667	1.67667
Nitab4.5_0016580g0010		Protein kinase domain, Protein kinase, ATP binding site, Protein kinase-like domain, Serine/threonine- / dual specificity protein kinase, catalytic domain, Concanavalin A-like lectin/glucanase, subgroup, Serine/threonine-protein kinase, active site	0.422	-1.24312	1.73849e-16	8.30497e-15	yes	down	2.13	2.34	2.19	5.81	4.3	6.57	2.22	5.56
Nitab4.5_0016580g0020		Unknown	0.391	-1.35446	2.71611e-29	4.07722e-27	yes	down	8.03	8.12	8.37	23.08	21.63	26.44	8.17333	23.7167
Nitab4.5_0017134g0010		Protein of unknown function DUF3531	2.662	1.41267	9.48662e-30	1.47737e-27	yes	up	20.12	19.23	21.14	7.08	7.87	9.85	20.1633	8.26667
Nitab4.5_0017255g0010		P-loop containing nucleoside triphosphate hydrolase, NB-ARC	0.14	-2.83525	0.0101151	0.0381557	yes	down	0	0.04	0.05	0.26	0.28	0.17	0.03	0.236667
Nitab4.5_0017412g0010		Glycoside hydrolase, superfamily, Glycoside hydrolase, family 17, X8, Glycoside hydrolase, catalytic domain	2.499	1.32148	0.00069632	0.00402372	yes	up	1.12	0.91	1.13	0.68	0.43	0.23	1.05333	0.446667
Nitab4.5_0017430g0010		Unknown	4.438	2.15001	0.0138955	0.049549	yes	up	2.33	0.95	2.66	1.14	0.21	0.43	1.98	0.593333
Nitab4.5_0017675g0010		Glycoside hydrolase, family 1, Glycoside hydrolase, catalytic domain, Glycoside hydrolase, superfamily	0.107	-3.22893	1.99753e-07	2.6616e-06	yes	down	0.41	0.08	0.15	3.39	1.62	1.55	0.213333	2.18667
Nitab4.5_0017755g0010		NAC domain	0.023	-5.45009	0.000744819	0.00425611	yes	down	0	0	0	0.62	0.05	0.41	0	0.36
Nitab4.5_0018017g0010		Unknown	2.005	1.00333	2.82869e-07	3.6584e-06	yes	up	6.41	7.02	8.75	3.84	4.53	3.46	7.39333	3.94333
Nitab4.5_0018289g0010		Unknown	0.242	-2.04652	0.000117014	0.000843513	yes	down	0.52	0.47	0.16	2	1.4	1.82	0.383333	1.74
Nitab4.5_0018373g0020		Nucleotide-binding, alpha-beta plait, RNA recognition motif domain	0.121	-3.05177	0.0137381	0.0491144	yes	down	0.05	0.09	0	0.38	0.37	0.57	0.0466667	0.44
Nitab4.5_0018380g0010		HD domain	2.861	1.51645	0.00087505	0.00487856	yes	up	3.68	1.97	3.14	1.37	0.77	0.99	2.93	1.04333
Nitab4.5_0018811g0010		O-methyltransferase, family 3	0.363	-1.46359	0.00842716	0.0328019	yes	down	0.52	0.44	0.87	2.27	1.67	1.7	0.61	1.88
Nitab4.5_0019108g0010		Unknown	2.654	1.40838	0.00161686	0.00823544	yes	up	2.28	2.9	2.2	1.8	0.89	0.39	2.46	1.02667
Nitab4.5_0019126g0020		WD40/YVTN repeat-like-containing domain	0.009	-6.77675	1.44805e-06	1.62162e-05	yes	down	0.02	0	0.22	9.93	9.02	8.2	0.08	9.05
Nitab4.5_0019254g0010		ATPase, F0 complex, subunit G, mitochondrial	2.11	1.07754	4.68898e-09	8.25721e-08	yes	up	55.66	51.88	26.5	72.62	4.91	15.37	44.68	30.9667
Nitab4.5_0019753g0010		Protein of unknown function DUF506, plant	0.491	-1.02689	2.69366e-11	6.58707e-10	yes	down	2.74	3.16	2.77	6.06	5.8	6.04	2.89	5.96667
Nitab4.5_0020114g0010		Cytochrome P450, Cytochrome P450, E-class, group I, Cytochrome P450, conserved site	0.236	-2.0816	3.02409e-27	3.84779e-25	yes	down	1.8	1.74	1.73	9.71	6.61	7.14	1.75667	7.82
Nitab4.5_0020198g0010		Unknown	2.752	1.46064	0.0122022	0.0445552	yes	up	34.72	37.02	29.03	13.61	12.03	44.2	33.59	23.28
Nitab4.5_0020829g0010		Lipopolysaccharide-modifying protein, Protein of unknown function DUF821, CAP10-like	2.814	1.4928	4.87881e-09	8.58396e-08	yes	up	1.97	2.45	2.6	0.86	0.83	0.91	2.34	0.866667
Nitab4.5_0021252g0010		Nucleic acid-binding, OB-fold, BRCA2 repeat, DNA recombination/repair protein BRCA2, helical domain, BRCA2, oligonucleotide/oligosaccharide-binding 1, Breast cancer type 2 susceptibility protein	0.326	-1.61838	1.36531e-06	1.53686e-05	yes	down	0.37	0.31	0.31	1.03	1.13	1.01	0.33	1.05667
Nitab4.5_0021687g0010		Homeodomain-like, Homeobox domain	2.593	1.37482	4.30565e-10	8.83617e-09	yes	up	4.89	4.95	4.85	2.6	1.94	1.55	4.89667	2.03
Nitab4.5_0021935g0010		NB-ARC, P-loop containing nucleoside triphosphate hydrolase, AAA+ ATPase domain, Disease resistance protein	300.932	8.23329	2.07632e-56	1.28029e-53	yes	up	8.53	8.87	8.95	0.04	0.04	0	8.78333	0.0266667
Nitab4.5_0022013g0010		Unknown	3.493	1.80461	0.00882292	0.0340604	yes	up	0.44	0.37	0.84	0.22	0.18	0.11	0.55	0.17
Nitab4.5_0022171g0010		Thioredoxin-like fold, Glutaredoxin	4.092	2.0327	0.00144019	0.00745482	yes	up	18.08	21.14	15.77	3.85	7.18	12.8	18.33	7.94333
Nitab4.5_0022627g0010		Disease resistance protein, P-loop containing nucleoside triphosphate hydrolase, NB-ARC	0.019	-5.69665	0.000167138	0.00115878	yes	down	0	0	0	0.26	0.08	0.13	0	0.156667
Nitab4.5_0022667g0010		Unknown	2.109	1.07659	1.54748e-05	0.000139034	yes	up	5.13	4.36	3.96	2.76	2.72	1.33	4.48333	2.27
Nitab4.5_0022736g0010		Pistil-specific extensin-like protein	2.092	1.06479	0.000456493	0.00277216	yes	up	21.8	21.06	21.45	13.1	13.65	6.5	21.4367	11.0833
Nitab4.5_0023502g0010		Chlorophyll A-B binding protein, Chlorophyll a/b binding protein domain, Chlorophyll A-B binding protein, plant	0.488	-1.03491	0.00333319	0.0151895	yes	down	0.98	1.65	1.38	2.84	3.58	2.59	1.33667	3.00333
Nitab4.5_0023622g0010		Armadillo-type fold, Armadillo-like helical, HEAT	3.363	1.74971	9.32461e-18	5.11959e-16	yes	up	6.92	7.47	7.75	2.51	1.93	2.33	7.38	2.25667
Nitab4.5_0023782g0010		ABC transporter, conserved site, AAA+ ATPase domain, P-loop containing nucleoside triphosphate hydrolase, ABC transporter-like, ABC transporter type 1, transmembrane domain, ABC transporter, transmembrane domain	2.632	1.39621	0.00460539	0.0198734	yes	up	0.34	0.42	0.3	0.12	0.15	0.14	0.353333	0.136667
Nitab4.5_0023806g0010		Leucine-rich repeat, Leucine-rich repeat, typical subtype	0.496	-1.01203	8.10586e-13	2.46497e-11	yes	down	2.1	1.79	1.58	3.88	4.18	3.25	1.82333	3.77
Nitab4.5_0024190g0010		Protein of unknown function DUF284, transmembrane eukaryotic	0.48	-1.05925	1.29508e-13	4.37577e-12	yes	down	6.96	8.1	7.23	17.41	14.45	17.08	7.43	16.3133
Nitab4.5_0024781g0010		Unknown	0.46	-1.12145	1.11138e-05	0.000103088	yes	down	13.14	11.93	10.14	35.3	30.85	42.33	11.7367	36.16
Nitab4.5_0025058g0010		Transcription factor GRAS	0.087	-3.53051	3.56722e-07	4.54031e-06	yes	down	0.08	0.04	0.05	0.72	0.71	0.7	0.0566667	0.71
Nitab4.5_0026203g0010		P-loop containing nucleoside triphosphate hydrolase, SMCs flexible hinge, RecF/RecN/SMC, N-terminal	2.939	1.55556	2.88282e-05	0.000242687	yes	up	0.91	0.74	0.95	0.3	0.33	0.3	0.866667	0.31
Nitab4.5_0027235g0010		Histone H2B, Histone-fold, Histone core	2.93	1.55115	2.26989e-22	1.93981e-20	yes	up	54.08	50.14	56.99	25.4	25.41	21.38	53.7367	24.0633
Nitab4.5_0027601g0010		UDP-glucuronosyl/UDP-glucosyltransferase	0.405	-1.30541	2.49302e-16	1.16565e-14	yes	down	1.93	2.2	1.99	5.37	5.11	5.34	2.04	5.27333
Nitab4.5_0029200g0010		Malic oxidoreductase, Malic enzyme, NAD-binding, NAD(P)-binding domain	2.333	1.22227	4.81619e-42	1.58224e-39	yes	up	47.91	47.42	48.98	23.78	22.81	18.47	48.1033	21.6867
Nitab4.5_0029285g0010		Chlorophyll a/b binding protein domain, Chlorophyll A-B binding protein, plant, Chlorophyll A-B binding protein	0.218	-2.19649	0.00695505	0.0279822	yes	down	0.13	0.29	0	0.55	1.26	0.3	0.14	0.703333

## Sheet: Sheet2
Gene_id	Gene name	Gene description	FC(G9/VG9)	Log2FC(G9/VG9)	Pvalue	Padjust	Significant	Regulate	G9_1	G9_2	G9_3	VG9_1	VG9_2	VG9_3	G9	VG9
Nitab4.5_0000001g0060		Short-chain dehydrogenase/reductase SDR, NAD(P)-binding domain, Glucose/ribitol dehydrogenase	2.04	1.02871	0.010595	0.0293423	yes	up	4.97	6.33	4.02	1.7	4.38	2.05	5.10667	2.71
Nitab4.5_0000002g0110		Probable transposase, Ptta/En/Spm, plant	0.057	-4.12322	3.19975e-113	2.96127e-110	yes	down	0.41	0.36	0.45	18.12	14.78	14.61	0.406667	15.8367
Nitab4.5_0000003g0070		Soluble quinoprotein glucose/sorbosone dehydrogenase, Six-bladed beta-propeller, TolB-like, Glucose/Sorbosone dehydrogenase	5.544	2.47092	1.26498e-06	8.36212e-06	yes	up	0.75	0.94	0.83	0.04	0.19	0.19	0.84	0.14
Nitab4.5_0000003g0150		Dynein light chain, type 1/2	0.433	-1.20735	1.68604e-09	1.70553e-08	yes	down	3.99	3.13	2.53	7.29	7.03	7.28	3.21667	7.2
Nitab4.5_0000003g0200		Unknown	2.413	1.27097	0.0176456	0.0453919	yes	up	6.62	4.32	3.74	1.81	2.99	2.8	4.89333	2.53333
Nitab4.5_0000003g0410		Protein of unknown function DUF4228, plant	2.165	1.11405	0.0177867	0.045698	yes	up	3.53	1.77	2.72	1.24	0.64	1.47	2.67333	1.11667
Nitab4.5_0000004g0100		WD40 repeat, conserved site, WD40-repeat-containing domain, WD40 repeat, WD40/YVTN repeat-like-containing domain	2.397	1.26095	2.19636e-07	1.64602e-06	yes	up	2.25	2.29	2.57	0.82	1.2	0.8	2.37	0.94
Nitab4.5_0000004g0320		Ribosomal protein L23/L15e core domain, Nucleotide-binding, alpha-beta plait, Ribosomal protein L25/L23	0.133	-2.91248	0.00360282	0.011474	yes	down	0	0.42	0	0.79	0.89	1.32	0.14	1
Nitab4.5_0000005g0110		RlpA-like double-psi beta-barrel domain, Expansin, cellulose-binding-like domain, Expansin, Expansin/pollen allergen, DPBB domain, Barwin-like endoglucanase, Expansin/Lol pI	2.518	1.3321	0.000522641	0.00207459	yes	up	3.58	2.31	4	1.43	1.12	1.5	3.29667	1.35
Nitab4.5_0000005g0190		DNA-binding WRKY	0.257	-1.95954	0.000103177	0.000480916	yes	down	0.12	0.32	0.23	0.71	0.93	0.83	0.223333	0.823333
Nitab4.5_0000005g0340		Unknown	2.313	1.20963	6.34278e-11	7.7324e-10	yes	up	20.51	15.75	12.33	12.69	15.53	25.23	16.1967	17.8167
Nitab4.5_0000006g0010		Zinc finger, B-box, CCT domain	2.573	1.36342	0.00605256	0.0180871	yes	up	0.95	1.21	0.9	0.59	0.33	0.23	1.02	0.383333
Nitab4.5_0000006g0100		Triose phosphate/phosphoenolpyruvate translocator, Drug/metabolite transporter, Triose-phosphate transporter domain	0.488	-1.03433	3.39262e-11	4.27612e-10	yes	down	3.6	4.34	3.79	6.64	8.54	7.47	3.91	7.55
Nitab4.5_0000006g0430		Unknown	2.94	1.55577	0.000353898	0.00145799	yes	up	2.36	1.77	1.73	1	0.66	0.29	1.95333	0.65
Nitab4.5_0000006g0490		Unknown	0.021	-5.56567	5.29829e-05	0.000261767	yes	down	0	0	0.03	0.33	0.62	0.44	0.01	0.463333
Nitab4.5_0000007g0020		Unknown	4.776	2.25583	8.50354e-12	1.1584e-10	yes	up	71.73	51.33	62.04	38.42	11.83	19.33	61.7	23.1933
Nitab4.5_0000007g0150		Multi antimicrobial extrusion protein	0.339	-1.56237	0.00140418	0.00500045	yes	down	0.9	1.22	0.85	5.35	2.67	1.04	0.99	3.02
Nitab4.5_0000007g0170		Multi antimicrobial extrusion protein	0.485	-1.04294	1.25194e-08	1.12187e-07	yes	down	2.61	2.26	2.68	3.94	5.57	4.96	2.51667	4.82333
Nitab4.5_0000007g0180		Unknown	3.871	1.95257	0.00103596	0.00381444	yes	up	2.05	1.83	2	0.41	0.69	0.5	1.96	0.533333
Nitab4.5_0000007g0250		Uncharacterised conserved protein UCP037471, Cytochrome b561/ferric reductase transmembrane	3.727	1.89802	2.8923e-35	2.65976e-33	yes	up	12	10.34	11.43	3.39	2.8	2.44	11.2567	2.87667
Nitab4.5_0000007g0300		Ribulose bisphosphate carboxylase, large subunit, C-terminal, Ribulose bisphosphate carboxylase, large subunit, ferrodoxin-like N-terminal, Ribulose bisphosphate carboxylase, large subunit, N-terminal, Ribulose bisphosphate carboxylase, large chain, active site	0.242	-2.04646	1.22704e-10	1.44484e-09	yes	down	3.74	3.84	3.18	26.59	14.87	10.29	3.58667	17.25
Nitab4.5_0000008g0080		Glutathione S-transferase, C-terminal-like, Thioredoxin-like fold, Glutathione S-transferase, C-terminal, Glutathione S-transferase, N-terminal	0.466	-1.10174	0.00348956	0.0111558	yes	down	1.95	1.19	1.64	2.08	3.72	4.49	1.59333	3.43
Nitab4.5_0000008g0300		Unknown	13.712	3.77741	0.00387839	0.0122547	yes	up	1.28	1.76	2.66	0	0.51	0	1.9	0.17
Nitab4.5_0000008g0370		PAR1	4.426	2.14597	0.00160959	0.00564799	yes	up	1.02	1.78	1.57	0.43	0.42	0.17	1.45667	0.34
Nitab4.5_0000008g0400		Unknown	3.255	1.70257	0.00537285	0.0162996	yes	up	0.84	0.91	0.33	0.19	0.16	0.26	0.693333	0.203333
Nitab4.5_0000008g0430		Probable transposase, Ptta/En/Spm, plant	0.026	-5.27122	8.7785e-58	2.28646e-55	yes	down	0.18	0.13	0.18	10.14	7.72	5.88	0.163333	7.91333
Nitab4.5_0000008g0730		Uncharacterised protein family UPF0503	3.771	1.91485	4.52463e-22	1.69224e-20	yes	up	5.09	4.8	5.03	1.89	1.34	0.73	4.97333	1.32
Nitab4.5_0000008g0740		WD40 repeat, WD40-repeat-containing domain, WD40/YVTN repeat-like-containing domain	2.12	1.08421	0.00551273	0.0166716	yes	up	0.6	0.52	0.73	0.27	0.37	0.17	0.616667	0.27
Nitab4.5_0000008g0860		Chloramphenicol acetyltransferase-like domain, Transferase	3.012	1.59083	3.16136e-15	6.24477e-14	yes	up	56.88	49.52	56.51	33.8	19.7	14.12	54.3033	22.54
Nitab4.5_0000008g0870		Transferase, Chloramphenicol acetyltransferase-like domain	5.877	2.55507	5.83224e-13	9.1418e-12	yes	up	28.95	29.37	26.64	7.67	6.42	7.33	28.32	7.14
Nitab4.5_0000008g0920		HAD-like domain, Phospholipid/glycerol acyltransferase	0.343	-1.54486	1.0579e-80	4.89526e-78	yes	down	18.28	17.64	18.64	48.5	55.18	47	18.1867	50.2267
Nitab4.5_0000009g0030		UDP-glucuronosyl/UDP-glucosyltransferase	0.357	-1.48402	2.12916e-05	0.000112983	yes	down	0.59	0.7	0.47	1.54	1.24	1.9	0.586667	1.56
Nitab4.5_0000009g0200		Concanavalin A-like lectin/glucanase, subgroup, Protein kinase, ATP binding site, Malectin-like carbohydrate-binding domain, Protein kinase-like domain, Protein kinase domain, Serine-threonine/tyrosine-protein kinase catalytic domain	2.329	1.21957	3.21923e-07	2.34826e-06	yes	up	2.41	3.01	3.01	1.57	0.97	0.87	2.81	1.13667
Nitab4.5_0000009g0270		Cation efflux protein transmembrane domain, Cation efflux protein, Cation efflux protein cytoplasmic domain	0.282	-1.82574	3.25741e-18	8.75696e-17	yes	down	1.14	1.18	1.57	4.14	4.78	4.18	1.29667	4.36667
Nitab4.5_0000009g0300		Glycoside hydrolase, family 9, Glycoside hydrolase, family 9, active site, Six-hairpin glycosidase-like, Six-hairpin glycosidase	2.12	1.08419	2.0119e-08	1.75691e-07	yes	up	8.1	9.36	7.33	4.9	3.85	2.43	8.26333	3.72667
Nitab4.5_0000009g0310		FAD-binding, type 2, CO dehydrogenase flavoprotein-like, FAD-binding, subdomain 2, Berberine/berberine-like, FAD linked oxidase, N-terminal	5.816	2.53997	4.27026e-15	8.33305e-14	yes	up	2.9	2.35	1.89	0.35	0.34	0.47	2.38	0.386667
Nitab4.5_0000009g0370		O-methyltransferase, family 2, Plant methyltransferase dimerisation, Winged helix-turn-helix DNA-binding domain	6.195	2.63107	0.0135624	0.036294	yes	up	0.55	1.02	0.62	0.19	0.09	0.09	0.73	0.123333
Nitab4.5_0000010g0050		Unknown	4.92	2.29857	2.62435e-07	1.94433e-06	yes	up	4.17	3.67	3.88	0.3	0.76	1.71	3.90667	0.923333
Nitab4.5_0000010g0120		Homeodomain-like, SANT/Myb domain, Myb domain, plants, Myb domain, SANT domain	0.483	-1.05131	1.75871e-21	6.31176e-20	yes	down	17.53	18.92	16.85	32.83	34.57	39.3	17.7667	35.5667
Nitab4.5_0000011g0020		Nucleic acid-binding, OB-fold, Domain of unknown function DUF223, Replication factor A, C-terminal	0.023	-5.45562	9.61048e-05	0.000449879	yes	down	0	0	0.02	0.22	0.34	0.53	0.00666667	0.363333
Nitab4.5_0000012g0090		NAC domain	2.252	1.17102	0.00108609	0.00397926	yes	up	1.57	1.95	1.67	0.81	0.8	0.38	1.73	0.663333
Nitab4.5_0000013g0010		ADP-glucose pyrophosphorylase, conserved site, Trimeric LpxA-like, Nucleotidyl transferase	2.852	1.51221	5.63513e-07	3.94831e-06	yes	up	1.84	2.03	2.02	0.89	0.45	0.61	1.96333	0.65
Nitab4.5_0000013g0350		Protein kinase C-like, phorbol ester/diacylglycerol binding, C1-like, DC1	2.41	1.2688	0.000123209	0.000565379	yes	up	1.49	1.64	2.13	0.93	0.44	0.71	1.75333	0.693333
Nitab4.5_0000013g0510		IQ motif, EF-hand binding site, Domain of unknown function DUF4005	2.357	1.23701	0.000114492	0.000528388	yes	up	18.55	17.3	16.2	9.64	7.43	3.84	17.35	6.97
Nitab4.5_0000015g0290		Major facilitator superfamily domain, general substrate transporter, Major facilitator superfamily domain, General substrate transporter	0.019	-5.73696	0.000151378	0.000680991	yes	down	0	0	0	0.43	0.24	0.38	0	0.35
Nitab4.5_0000015g0300		General substrate transporter, Major facilitator superfamily domain, general substrate transporter, Major facilitator superfamily domain	0.057	-4.1228	0.0134929	0.0361347	yes	down	0.02	0	0	0.04	0.17	0.06	0.00666667	0.09
Nitab4.5_0000016g0070		Unknown	2.402	1.264	0.000755014	0.00287749	yes	up	1.5	1.84	1.64	0.69	1	0.58	1.66	0.756667
Nitab4.5_0000016g0460		Cytochrome P450, Cytochrome P450, conserved site, Cytochrome P450, E-class, group I	0.448	-1.15741	5.44062e-15	1.05085e-13	yes	down	2.02	1.95	2.23	4.21	3.99	4.37	2.06667	4.19
Nitab4.5_0000017g0110		Unknown	0.403	-1.30973	5.24105e-09	4.97642e-08	yes	down	173.25	184.64	161.23	575.56	411.5	320.35	173.04	435.803
Nitab4.5_0000017g0170		Unknown	3.385	1.759	7.27652e-11	8.82372e-10	yes	up	4.03	3.75	3.82	1.83	0.77	0.63	3.86667	1.07667
Nitab4.5_0000019g0080		X8	4.587	2.19752	1.58406e-30	1.11854e-28	yes	up	18.05	16.43	17.31	4.35	4.54	1.95	17.2633	3.61333
Nitab4.5_0000019g0210		UvrD-like Helicase, ATP-binding domain, P-loop containing nucleoside triphosphate hydrolase	2.304	1.2042	0.000550238	0.00217141	yes	up	0.43	0.31	0.45	0.21	0.12	0.14	0.396667	0.156667
Nitab4.5_0000019g0230		Tetratricopeptide-like helical	5.848	2.54806	0.0108265	0.0298977	yes	up	1.41	3.29	1.88	0.91	0	0.54	2.19333	0.483333
Nitab4.5_0000019g0400		DOMON domain, Uncharacterised conserved protein UCP037471, Cytochrome b561/ferric reductase transmembrane, Cytochrome b561, eukaryote	0.423	-1.24185	2.42724e-33	1.97342e-31	yes	down	9.83	10.28	10.63	24.19	18.43	22.32	10.2467	21.6467
Nitab4.5_0000020g0080		Phosphoribosyltransferase C-terminal, C2 domain	3.405	1.76744	0.000427781	0.00173251	yes	up	0.36	0.47	0.48	0.09	0.07	0.2	0.436667	0.12
Nitab4.5_0000020g0190		Late embryogenesis abundant protein, LEA-14	0.344	-1.54071	0.000776838	0.00295059	yes	down	0.8	0.88	0.93	2.74	3.02	2.07	0.87	2.61
Nitab4.5_0000020g0240		Double Clp-N motif, P-loop containing nucleoside triphosphate hydrolase	2.931	1.55151	2.57535e-06	1.61996e-05	yes	up	1.6	1.72	1.82	0.97	0.68	0.22	1.71333	0.623333
Nitab4.5_0000021g0010		Oxoglutarate/iron-dependent dioxygenase, Isopenicillin N synthase-like, Non-haem dioxygenase N-terminal domain	2.413	1.2706	6.49748e-09	6.07787e-08	yes	up	5.14	4.82	4.51	2.24	1.26	2.21	4.82333	1.90333
Nitab4.5_0000021g0060		Heavy metal-associated domain, HMA	5.55	2.47257	4.76025e-08	3.94469e-07	yes	up	10.17	10.02	10.54	1.98	2.67	0.75	10.2433	1.8
Nitab4.5_0000021g0070		Heavy metal-associated domain, HMA	5.018	2.32705	0.0144828	0.0383864	yes	up	2.2	3.09	2.95	0	2.02	0	2.74667	0.673333
Nitab4.5_0000021g0170		Thaumatin, Thaumatin, conserved site	2.637	1.39909	1.87804e-05	0.000100701	yes	up	4.2	4.7	3.42	1.32	2.24	1.08	4.10667	1.54667
Nitab4.5_0000021g0310		Unknown	3.049	1.60851	2.52907e-18	6.854e-17	yes	up	3.36	3.32	3.54	0.95	0.98	1.19	3.40667	1.04
Nitab4.5_0000021g0340		WD40 repeat, WD40/YVTN repeat-like-containing domain, WD40-repeat-containing domain, WD40 repeat, conserved site	2.461	1.29903	1.24468e-19	3.7728e-18	yes	up	8.14	8.23	8.12	3.55	3.39	2.4	8.16333	3.11333
Nitab4.5_0000021g0390		Serine/threonine- / dual specificity protein kinase, catalytic domain, Protein kinase-like domain, Serine/threonine-protein kinase, active site, Protein kinase domain, Armadillo-type fold, Armadillo-like helical, Protein kinase, ATP binding site	2.668	1.41579	4.37533e-13	6.96099e-12	yes	up	1.72	1.69	1.61	0.68	0.62	0.45	1.67333	0.583333
Nitab4.5_0000021g0570		Cellulose synthase, Zinc finger, RING/FYVE/PHD-type	2.177	1.12263	0.00776759	0.0224407	yes	up	0.92	1.18	0.98	0.54	0.25	0.53	1.02667	0.44
Nitab4.5_0000021g1020		Protein of unknown function DUF761, plant, Domain of unknown function DUF4408	2.151	1.10473	0.000173732	0.000770947	yes	up	6.7	6.17	5.76	4.26	2.67	2.1	6.21	3.01
Nitab4.5_0000022g0230		Glycoside hydrolase, family 19, catalytic, Lysozyme-like domain	4.548	2.1852	1.05173e-05	5.89752e-05	yes	up	15.83	10.7	12.72	3.02	6.1	3.79	13.0833	4.30333
Nitab4.5_0000022g0390		Histone-fold, Histone H4, Histone core, Histone H4, conserved site	2.097	1.06857	1.27356e-11	1.6977e-10	yes	up	147.33	147.2	154.56	101.35	121.73	111.07	149.697	111.383
Nitab4.5_0000023g0260		Aldehyde dehydrogenase, C-terminal, Aldehyde dehydrogenase, N-terminal, Aldehyde/histidinol dehydrogenase, Aldehyde dehydrogenase domain, Aldehyde dehydrogenase NAD(P)-dependent	0.42	-1.25052	3.66793e-27	2.0376e-25	yes	down	6.44	5.91	6.04	12.41	14.65	14.19	6.13	13.75
Nitab4.5_0000023g0270		Zinc finger, FYVE/PHD-type, Bromo adjacent homology (BAH) domain, Zinc finger, PHD-type, Origin recognition complex, subunit 1, Zinc finger, PHD-type, conserved site, Zinc finger, RING/FYVE/PHD-type, AAA+ ATPase domain, Zinc finger, PHD-finger, P-loop containing nucleoside triphosphate hydrolase, ATPase, AAA-type, core	2.273	1.18448	3.1154e-06	1.93008e-05	yes	up	1.53	1.23	1.61	0.62	0.74	0.42	1.45667	0.593333
Nitab4.5_0000024g0290		Unknown	13.862	3.79303	0.00428357	0.0133555	yes	up	1.04	0.3	0.84	0.16	0	0	0.726667	0.0533333
Nitab4.5_0000025g0010		DNA-binding pseudobarrel domain, B3 DNA binding domain	2.448	1.2918	0.00950333	0.0267067	yes	up	0.8	0.94	0.81	0.28	0.41	0.31	0.85	0.333333
Nitab4.5_0000025g0180		Protein of unknown function DUF599	27.706	4.79212	0.000659022	0.00254827	yes	up	0.49	0.58	0.66	0	0	0.06	0.576667	0.02
Nitab4.5_0000025g0190		Sieve element occlusion, C-terminal, Sieve element occlusion, N-terminal	3.077	1.6216	1.14913e-08	1.03595e-07	yes	up	2.25	1.9	1.79	0.77	0.67	0.37	1.98	0.603333
Nitab4.5_0000025g0210		Protein-L-isoaspartate(D-aspartate) O-methyltransferase	4.043	2.01536	0.00661274	0.0195058	yes	up	1.1	0.78	0.86	0.28	0.2	0.21	0.913333	0.23
Nitab4.5_0000025g0540		Wall-associated receptor kinase galacturonan-binding domain	6.891	2.78475	0.00057542	0.00225996	yes	up	1.23	0.9	0.82	0.31	0.06	0.06	0.983333	0.143333
Nitab4.5_0000026g0160		Unknown	0.001	-9.74678	5.1959e-16	1.12156e-14	yes	down	0	0	0	2.99	2.93	2.39	0	2.77
Nitab4.5_0000026g0320		5-formyltetrahydrofolate cyclo-ligase, 5-formyltetrahydrofolate cyclo-ligase-like domain	2.385	1.25391	8.82937e-05	0.000417216	yes	up	3.03	3.55	3.46	1.59	1.51	1.08	3.34667	1.39333
Nitab4.5_0000027g0100		Rossmann-like alpha/beta/alpha sandwich fold, UspA	4.157	2.05543	1.36182e-06	8.95333e-06	yes	up	2.77	3.48	2.74	1.16	0.63	0.38	2.99667	0.723333
Nitab4.5_0000027g0120		Heat shock protein 70, conserved site, Heat shock protein 70 family	2.103	1.07226	3.04373e-09	2.98654e-08	yes	up	5.33	4.88	5.32	3.48	2.59	1.56	5.17667	2.54333
Nitab4.5_0000027g0140		Unknown	3.302	1.72354	2.52198e-05	0.000132072	yes	up	5.56	5.65	5.47	3.39	1.3	0.77	5.56	1.82
Nitab4.5_0000027g0160		Unknown	2.659	1.41107	1.04263e-09	1.08652e-08	yes	up	9.7	10.74	9.71	4.63	4.6	2.1	10.05	3.77667
Nitab4.5_0000027g0500		Unknown	2.055	1.03919	0.0113164	0.0310887	yes	up	1.85	2.19	3.21	2.57	0.63	0.67	2.41667	1.29
Nitab4.5_0000028g0120		WD40-repeat-containing domain, WD40/YVTN repeat-like-containing domain	2.176	1.12198	4.78734e-11	5.91241e-10	yes	up	3.19	3.12	2.96	1.59	1.34	1.02	3.09	1.31667
Nitab4.5_0000028g0300		Unknown	0.337	-1.5711	4.01275e-12	5.70773e-11	yes	down	3.11	2.78	2.29	7.51	10.92	7.39	2.72667	8.60667
Nitab4.5_0000028g0320		Tetratricopeptide repeat-containing domain, Tetratricopeptide-like helical	0.093	-3.41982	2.04606e-16	4.61128e-15	yes	down	0.17	0.26	0.29	2.7	2.63	1.98	0.24	2.43667
Nitab4.5_0000029g0210		Zinc/iron permease, Zinc/iron permease, fungal/plant	2.134	1.09365	0.00506462	0.015468	yes	up	2.7	2.1	2.14	1.47	1.15	0.37	2.31333	0.996667
Nitab4.5_0000030g0070		Vacuolar protein sorting-associated protein 62	2.88	1.52587	1.55528e-10	1.80882e-09	yes	up	3.18	2.93	3.43	1.09	1.08	0.97	3.18	1.04667
Nitab4.5_0000030g0450		AAA+ ATPase domain, ABC-2 type transporter, ABC transporter-like, P-loop containing nucleoside triphosphate hydrolase, ABC transporter, conserved site	4.822	2.26966	5.96501e-15	1.14805e-13	yes	up	2.3	2.56	2.1	0.63	0.5	0.22	2.32	0.45
Nitab4.5_0000032g0010		Fructose-1,6-bisphosphatase, Fructose-1,6-bisphosphatase class 1/Sedoheputulose-1,7-bisphosphatase, Fructose-1,6-bisphosphatase, active site	0.498	-1.00628	2.67772e-57	6.89187e-55	yes	down	100.04	103.89	107.75	187.79	183.75	201.7	103.893	191.08
Nitab4.5_0000032g0030		Histone H3, Histone core, Histone-fold	2.195	1.13442	1.58505e-14	2.9276e-13	yes	up	73.17	81.31	85.81	43.34	51	45.47	80.0967	46.6033
Nitab4.5_0000032g0040		Histone H3, Histone core, Histone-fold	2.19	1.13068	2.13142e-09	2.13323e-08	yes	up	43.86	37.76	45.8	23.06	26.07	25.07	42.4733	24.7333
Nitab4.5_0000032g0080		Late blight resistance protein R1, NB-ARC, Disease resistance protein, P-loop containing nucleoside triphosphate hydrolase	2.142	1.09892	5.20961e-05	0.000257653	yes	up	0.95	0.99	0.93	0.37	0.4	0.48	0.956667	0.416667
Nitab4.5_0000032g0470		Extensin domain	8.96	3.16347	1.31601e-20	4.36965e-19	yes	up	118.56	124.69	116.95	14.43	15.44	6.88	120.067	12.25
Nitab4.5_0000032g0480		Extensin domain	5.338	2.41636	1.18331e-09	1.22055e-08	yes	up	22.28	21.37	20.49	4.77	4.73	1.74	21.38	3.74667
Nitab4.5_0000032g0490		Unknown	6.42	2.68256	2.84227e-09	2.8015e-08	yes	up	33.38	35.46	31.82	6.8	6.14	2.18	33.5533	5.04
Nitab4.5_0000032g0520		Extensin domain	4.465	2.15873	4.49905e-86	2.50892e-83	yes	up	56.38	53.64	52.39	12.73	13.54	9.36	54.1367	11.8767
Nitab4.5_0000034g0260		Peptidase C48, SUMO/Sentrin/Ubl1	0.451	-1.14895	0.000160907	0.000718727	yes	down	1.1	1.2	1.2	3.09	2.16	2.32	1.16667	2.52333
Nitab4.5_0000036g0100		Unknown	432.817	8.75761	4.50993e-33	3.5732e-31	yes	up	13.95	12.49	13.96	0.06	0.02	0	13.4667	0.0266667
Nitab4.5_0000036g0150		Thioredoxin-like fold	3.235	1.69388	9.72518e-48	1.74081e-45	yes	up	40.89	39.77	38.32	9.55	9.2	7.2	39.66	8.65
Nitab4.5_0000036g0310		Lactate/malate dehydrogenase, N-terminal, L-lactate/malate dehydrogenase, Malate dehydrogenase, type 1, Lactate dehydrogenase/glycoside hydrolase, family 4, C-terminal, Malate dehydrogenase, active site, NAD(P)-binding domain, Lactate/malate dehydrogenase, C-terminal	0.421	-1.24979	8.72072e-18	2.26193e-16	yes	down	4.25	3.72	3.67	7.93	8.62	9.59	3.88	8.71333
Nitab4.5_0000036g0330		Aspartic peptidase domain, Aspartic peptidase	8.689	3.11922	1.10277e-18	3.07481e-17	yes	up	3.24	2.35	2.75	0.33	0.3	0.39	2.78	0.34
Nitab4.5_0000036g0350		Unknown	2.758	1.46353	6.05757e-11	7.40546e-10	yes	up	9.95	11.06	10.31	4.78	3.55	1.94	10.44	3.42333
Nitab4.5_0000037g0180		Xyloglucan endotransglucosylase/hydrolase, Xyloglucan endo-transglycosylase, C-terminal, Glycoside hydrolase, family 16, Concanavalin A-like lectin/glucanase, subgroup, Glycoside hydrolase, family 16, active site, Concanavalin A-like lectin/glucanases superfamily	0.467	-1.09862	3.39014e-43	4.8667e-41	yes	down	65.09	54.91	59.52	120.64	129.99	129.16	59.84	126.597
Nitab4.5_0000037g0210		Cytochrome P450, E-class, group I, Cytochrome P450	0.353	-1.50365	5.84091e-46	9.62357e-44	yes	down	8.84	7.47	8.97	21.7	21.85	24.19	8.42667	22.58
Nitab4.5_0000037g0230		Unknown	29.762	4.89541	2.78279e-41	3.59178e-39	yes	up	41.97	48.48	44.99	2.89	0.52	2.42	45.1467	1.94333
Nitab4.5_0000037g0240		Unknown	0.408	-1.29313	2.45136e-15	4.90464e-14	yes	down	4.4	4.37	4.41	11.15	8.56	9.7	4.39333	9.80333
Nitab4.5_0000037g0310		Glycine rich protein	0.247	-2.02	2.67635e-78	1.19607e-75	yes	down	14.38	12.08	11.89	44.04	41.84	50.1	12.7833	45.3267
Nitab4.5_0000037g0320		Unknown	0.211	-2.24262	7.00764e-193	2.03208e-189	yes	down	28.09	28.54	29.2	129.73	153.34	164.75	28.61	149.273
Nitab4.5_0000037g0340		Systemic acquired resistance protein SAR	0.205	-2.28782	6.27103e-76	2.6228e-73	yes	down	37.33	31.02	30.38	168.87	136	201.41	32.91	168.76
Nitab4.5_0000037g0350		Glycine rich protein	0.356	-1.48916	8.09963e-125	8.80774e-122	yes	down	1341.92	1380.54	1354.85	4015.12	3839.66	4349.59	1359.1	4068.12
Nitab4.5_0000038g0300		Lipoxygenase, domain 3, Lipoxygenase, Lipoxygenase, C-terminal, Lipoxygenase, conserved site, Lipoxygenase, plant	2.161	1.11143	3.02398e-09	2.96782e-08	yes	up	2.86	2.68	2.7	1.11	1.41	1.04	2.74667	1.18667
Nitab4.5_0000039g0190		Unknown	6.144	2.61916	0.00820399	0.0235373	yes	up	0.56	2.13	1.01	0.27	0.13	0.26	1.23333	0.22
Nitab4.5_0000040g0080		PsbQ-like domain, Photosystem II PsbQ, oxygen evolving complex	0.483	-1.05032	5.24354e-32	3.98739e-30	yes	down	114.33	113.43	119.09	212.39	230.55	271.62	115.617	238.187
Nitab4.5_0000040g0110		NAC domain	0.318	-1.65455	1.96544e-09	1.9762e-08	yes	down	1.08	1.69	1.48	5.33	2.74	5.44	1.41667	4.50333
Nitab4.5_0000040g0270		Zinc finger, RING-type, Zinc finger, RING/FYVE/PHD-type	0.421	-1.24902	4.81146e-08	3.98408e-07	yes	down	4.13	5.4	4.26	9.94	13.15	10.98	4.59667	11.3567
Nitab4.5_0000040g0410		Unknown	2.26	1.17618	0.0176094	0.0453203	yes	up	1.5	1.5	1.56	0.74	0.45	0.85	1.52	0.68
Nitab4.5_0000041g0190		Unknown	2.093	1.06588	9.21788e-06	5.22479e-05	yes	up	1.11	1.17	0.97	0.57	0.47	0.39	1.08333	0.476667
Nitab4.5_0000041g0330		Unknown	4.226	2.07924	5.66914e-12	7.9137e-11	yes	up	1.49	1.34	1.4	0.29	0.39	0.23	1.41	0.303333
Nitab4.5_0000041g0370		Alpha/beta hydrolase fold-3	0.431	-1.21396	0.000256259	0.00109002	yes	down	0.85	0.98	0.98	2.18	1.65	2.47	0.936667	2.1
Nitab4.5_0000043g0220		CRAL-TRIO domain, CRAL/TRIO, N-terminal domain	2.325	1.21702	3.88936e-06	2.36708e-05	yes	up	2.88	2.26	2.75	1.34	0.95	0.97	2.63	1.08667
Nitab4.5_0000043g0300		Spermidine/spermine synthases family	2.299	1.20108	6.02472e-08	4.92126e-07	yes	up	10.37	10.88	11.39	6.56	4.11	2.49	10.88	4.38667
Nitab4.5_0000044g0100		DNA-binding domain, AP2/ERF domain	0.022	-5.5018	2.04599e-06	1.30567e-05	yes	down	0.07	0	0.06	3.09	1.81	1.38	0.0433333	2.09333
Nitab4.5_0000044g0380		Domain of unknown function DUF640	7.221	2.85229	0.00374811	0.0118932	yes	up	1.41	1.7	1.83	0.8	0	0	1.64667	0.266667
Nitab4.5_0000044g0490		NTP pyrophosphohydrolase MazG, putative catalytic core, EAR	0.429	-1.21989	0.000159581	0.000713246	yes	down	4.89	3.08	4.38	10.37	9.01	13.94	4.11667	11.1067
Nitab4.5_0000044g0510		Kinesin, motor domain, Kinesin-like protein, P-loop containing nucleoside triphosphate hydrolase	2.635	1.398	0.00110426	0.00403427	yes	up	0.72	0.53	0.7	0.23	0.33	0.13	0.65	0.23
Nitab4.5_0000044g0530		Quinonprotein alcohol dehydrogenase-like superfamily	2.071	1.05041	1.4315e-06	9.38304e-06	yes	up	1.79	1.62	1.61	0.76	0.74	0.75	1.67333	0.75
Nitab4.5_0000045g0170		NPH3 domain, BTB/POZ fold	2.464	1.30114	2.67083e-08	2.29773e-07	yes	up	2.61	2.44	2.82	1.21	1.18	0.62	2.62333	1.00333
Nitab4.5_0000045g0300		Malectin-like carbohydrate-binding domain, Protein kinase, ATP binding site, Concanavalin A-like lectin/glucanase, subgroup, Protein kinase-like domain, Protein kinase domain, Serine/threonine- / dual specificity protein kinase, catalytic domain, Serine/threonine-protein kinase, active site	2.971	1.57116	2.66251e-21	9.4232e-20	yes	up	5.9	4.96	5.31	1.88	1.89	1.17	5.39	1.64667
Nitab4.5_0000045g0440		CDC45 family	2.243	1.16574	8.54597e-06	4.87515e-05	yes	up	2.04	1.87	2.7	0.77	1.2	0.72	2.20333	0.896667
Nitab4.5_0000046g0210		Unknown	5.972	2.57812	0.0174636	0.0450354	yes	up	1.14	1.84	1.41	0.47	0	0.44	1.46333	0.303333
Nitab4.5_0000047g0140		DNA-binding WRKY	0.23	-2.12067	1.67214e-41	2.18418e-39	yes	down	1.93	1.57	1.71	7.32	5.65	7.19	1.73667	6.72
Nitab4.5_0000047g0150		Uncharacterised protein family UPF0497, trans-membrane plant	0.425	-1.23504	5.6475e-07	3.95543e-06	yes	down	1.5	1.42	2.56	3.53	4.44	4.54	1.82667	4.17
Nitab4.5_0000048g0020		Unknown	2.927	1.54951	0.000514953	0.00204837	yes	up	9.64	9.08	9.75	5.55	5.21	2.7	9.49	4.48667
Nitab4.5_0000048g0040		Serine-threonine/tyrosine-protein kinase catalytic domain, Leucine-rich repeat, typical subtype, Leucine-rich repeat, Protein kinase domain, Protein kinase, ATP binding site, Leucine-rich repeat-containing N-terminal, type 2, Protein kinase-like domain	2.005	1.00342	9.45388e-09	8.62642e-08	yes	up	2.99	3.26	3.6	1.61	1.74	1.23	3.28333	1.52667
Nitab4.5_0000048g0070		SGNH hydrolase-type esterase domain, Lipase, GDSL	3.053	1.61029	6.21605e-26	3.20355e-24	yes	up	16.56	17.54	16.97	5.91	6.39	3.97	17.0233	5.42333
Nitab4.5_0000048g0280		BTB/POZ-like, BTB/POZ, BTB/POZ fold, NPH3 domain	3.031	1.59986	3.36639e-09	3.27653e-08	yes	up	2.41	2.38	2.56	0.89	0.92	0.49	2.45	0.766667
Nitab4.5_0000049g0160		ABC transporter-like, AAA+ ATPase domain, ABC transporter type 1, transmembrane domain, P-loop containing nucleoside triphosphate hydrolase, ABC transporter, transmembrane domain, ABC transporter, conserved site	0.108	-3.21655	0.00406541	0.0127632	yes	down	0.01	0.01	0.02	0.18	0.09	0.02	0.0133333	0.0966667
Nitab4.5_0000050g0270		KIP1-like	3.013	1.59111	0.00816949	0.0234507	yes	up	0.14	0.12	0.2	0.03	0.03	0.09	0.153333	0.05
Nitab4.5_0000051g0030		Unknown	0.415	-1.2698	9.19156e-20	2.82948e-18	yes	down	2.81	2.91	4.2	5.74	10.27	7.16	3.30667	7.72333
Nitab4.5_0000051g0310		Thaumatin	2.107	1.07497	5.52313e-07	3.87796e-06	yes	up	9.06	9.79	11.95	6.18	3.76	4.8	10.2667	4.91333
Nitab4.5_0000052g0200		Homeodomain-like, Myb domain, SANT/Myb domain, Myb-like domain	2.261	1.17727	6.87329e-13	1.06698e-11	yes	up	3.52	4	3.7	1.62	1.66	1.25	3.74	1.51
Nitab4.5_0000053g0210		Xanthine/uracil/vitamin C permease, Domain of unknown function DUF4283	4.843	2.27583	3.5925e-15	7.07072e-14	yes	up	4.47	4.41	4.78	1.07	0.86	0.88	4.55333	0.936667
Nitab4.5_0000055g0030		DNA recombination/repair protein RecA, monomer-monomer interface, DNA recombination/repair protein Rad51, DNA recombination/repair protein RecA/RadB, ATP-binding domain, AAA+ ATPase domain, DNA recombination and repair protein, RecA-like, DNA recombination and repair protein Rad51, C-terminal, P-loop containing nucleoside triphosphate hydrolase	2.249	1.16955	0.00618206	0.0184141	yes	up	2.16	1.48	1.6	1.41	0.4	0.45	1.74667	0.753333
Nitab4.5_0000055g0040		Conserved oligomeric Golgi complex, subunit 3	2.159	1.11018	3.26965e-06	2.01845e-05	yes	up	4.89	4.95	5.45	2.96	2.42	1.42	5.09667	2.26667
Nitab4.5_0000055g0100		Saccharopine dehydrogenase / Homospermidine synthase, LOR/SDH bifunctional enzyme, conserved domain, Alanine dehydrogenase/pyridine nucleotide transhydrogenase, N-terminal, Alanine dehydrogenase/PNT, NAD(H)-binding domain, NAD(P)-binding domain	0.441	-1.18014	2.4035e-15	4.81331e-14	yes	down	1.38	1.5	1.39	3.14	2.79	2.97	1.42333	2.96667
Nitab4.5_0000055g0110		X8, Glycoside hydrolase, family 17, Glycoside hydrolase, catalytic domain, Glycoside hydrolase, superfamily	2.176	1.12179	1.45377e-07	1.119e-06	yes	up	4.45	4.83	4.14	2.43	2.01	1.45	4.47333	1.96333
Nitab4.5_0000056g0010		P-loop containing nucleoside triphosphate hydrolase, Clp, N-terminal, Double Clp-N motif	2.805	1.48794	5.87478e-06	3.45691e-05	yes	up	9.31	9.31	8.25	4.27	2.83	1.83	8.95667	2.97667
Nitab4.5_0000057g0040		Leucine-rich repeat, Concanavalin A-like lectin/glucanase, subgroup, Protein kinase-like domain, Serine/threonine- / dual specificity protein kinase, catalytic domain, Protein kinase domain, Serine/threonine-protein kinase, active site, Leucine-rich repeat-containing N-terminal, type 2, Protein kinase, ATP binding site, Leucine-rich repeat, typical subtype	3.576	1.83822	1.00438e-05	5.65314e-05	yes	up	0.61	0.64	0.39	0.13	0.17	0.13	0.546667	0.143333
Nitab4.5_0000057g0060		Reticulon	2.327	1.21871	0.0163881	0.0426515	yes	up	2.1	1.75	1.37	0.91	0.52	0.83	1.74	0.753333
Nitab4.5_0000057g0080		SGNH hydrolase-type esterase domain, Lipase, GDSL	3.142	1.65163	0.00215132	0.00729979	yes	up	2.25	3.88	2.52	1.45	1.34	0.09	2.88333	0.96
Nitab4.5_0000057g0110		Protein kinase-like domain, Serine/threonine- / dual specificity protein kinase, catalytic domain, Serine/threonine-protein kinase, active site, Serine-threonine/tyrosine-protein kinase catalytic domain, Protein kinase domain	7.939	2.989	0.0119034	0.0324982	yes	up	0.14	0.23	0.36	0.06	0.03	0	0.243333	0.03
Nitab4.5_0000057g0160		SANT/Myb domain, Homeodomain-like, Myb domain	4.286	2.09951	0.000540523	0.00213664	yes	up	1.26	1.07	1.79	0.55	0.24	0.18	1.37333	0.323333
Nitab4.5_0000057g0180		Protein of unknown function DUF639	0.496	-1.0114	6.55275e-34	5.50242e-32	yes	down	9.83	9.24	9.42	17.55	17.64	17.89	9.49667	17.6933
Nitab4.5_0000057g0320		Unknown	5.794	2.53468	0.00289481	0.0094709	yes	up	3.49	6.31	5.12	2.39	1.51	0	4.97333	1.3
Nitab4.5_0000058g0080		PC-Esterase, PMR5 N-terminal domain	2.514	1.32989	1.82713e-06	1.17479e-05	yes	up	2.23	2.23	2.36	0.86	0.96	0.75	2.27333	0.856667
Nitab4.5_0000058g0210		Mad3/BUB1 homology region 1, Mitotic checkpoint serine/threonine protein kinase Bub1/Mitotic spindle checkpoint component Mad3	3.418	1.77325	0.00239141	0.00800887	yes	up	0.67	0.9	0.67	0.25	0.24	0.14	0.746667	0.21
Nitab4.5_0000059g0160		S-adenosylmethionine decarboxylase, core, S-adenosylmethionine decarboxylase, S-adenosylmethionine decarboxylase, conserved site, S-adenosylmethionine decarboxylase subgroup	3.289	1.71766	0.018075	0.0463348	yes	up	0.43	0.74	0.82	0.25	0.2	0.15	0.663333	0.2
Nitab4.5_0000059g0230		Pyruvate/Phosphoenolpyruvate kinase-like domain, PEP-utilising enzyme, mobile domain, ATP-grasp fold, subdomain 2, ATP-grasp fold, subdomain 1, Pyruvate, phosphate dikinase, PEP-utilising enzyme, active site, PEP-utilising enzyme, conserved site, PEP-utilising enzyme, C-terminal, Pyruvate phosphate dikinase, PEP/pyruvate-binding	0.089	-3.48371	1.27561e-36	1.29336e-34	yes	down	0.2	0.21	0.21	2.69	1.89	1.84	0.206667	2.14
Nitab4.5_0000059g0330		Unknown	2.001	1.00064	0.0017139	0.0059649	yes	up	7.58	6.31	6.6	2.28	4.8	3.93	6.83	3.67
Nitab4.5_0000059g0360		Sugar/inositol transporter, General substrate transporter, Major facilitator superfamily domain, general substrate transporter, Sugar transporter, conserved site, Major facilitator superfamily domain	0.495	-1.01501	3.32456e-06	2.04886e-05	yes	down	1.39	1.55	1.28	2.28	2.54	2.97	1.40667	2.59667
Nitab4.5_0000059g0390		F-box domain	0.415	-1.26794	0.00239266	0.00801245	yes	down	0.4	0.74	0.7	0.97	1.04	1.95	0.613333	1.32
Nitab4.5_0000059g0450		Armadillo-type fold, CLASP N-terminal domain, Armadillo-like helical	2.132	1.09214	1.68933e-05	9.12238e-05	yes	up	3.31	2.82	3.83	1.39	1.85	1.07	3.32	1.43667
Nitab4.5_0000061g0270		RNA recognition motif domain, Nucleotide-binding, alpha-beta plait	3.773	1.91584	8.03036e-14	1.39329e-12	yes	up	6.99	6.86	5.45	1.6	1.94	1.12	6.43333	1.55333
Nitab4.5_0000062g0010		Cytochrome P450, Cytochrome P450, E-class, group I, Cytochrome P450, conserved site	0.441	-1.17964	0.00222287	0.0075121	yes	down	0.75	0.44	0.55	1.48	1.08	1.2	0.58	1.25333
Nitab4.5_0000062g0170		Cyclin, N-terminal, Cyclin-like, Cyclin A/B/D/E, Cyclin, C-terminal domain	2.844	1.50801	2.55223e-08	2.20223e-07	yes	up	3.29	3.66	2.28	0.97	1.21	0.89	3.07667	1.02333
Nitab4.5_0000062g0220		Drug/metabolite transporter	2.06	1.04241	1.2057e-13	2.05342e-12	yes	up	18.76	18.78	19.41	11.45	8.53	6.44	18.9833	8.80667
Nitab4.5_0000062g0420		ATP-grasp fold	2.064	1.04559	5.84219e-18	1.53824e-16	yes	up	3.57	3.15	3.24	1.6	1.57	1.26	3.32	1.47667
Nitab4.5_0000062g0630		Unknown	2.01	1.0074	0.0105233	0.029181	yes	up	3.37	2.89	3.07	1.84	2.23	0.66	3.11	1.57667
Nitab4.5_0000063g0110		Heavy metal-associated domain, HMA	0.315	-1.66862	1.21512e-35	1.149e-33	yes	down	10.18	9.98	8.49	22.58	20.3	28.98	9.55	23.9533
Nitab4.5_0000063g0120		S-adenosylmethionine synthetase, conserved site, S-adenosylmethionine synthetase superfamily, S-adenosylmethionine synthetase, N-terminal, S-adenosylmethionine synthetase, S-adenosylmethionine synthetase, C-terminal, S-adenosylmethionine synthetase, central domain	2.037	1.02649	5.67461e-18	1.49775e-16	yes	up	21.22	22.3	21.04	12.45	9.62	8.07	21.52	10.0467
Nitab4.5_0000063g0280		Protein notum homologue	0.492	-1.02285	0.00625696	0.0185926	yes	down	1.33	1.79	1.47	2.32	3.16	3.98	1.53	3.15333
Nitab4.5_0000063g0300		Protein notum homologue	42.131	5.3968	0.000274717	0.00115946	yes	up	0.38	0.31	0.26	0	0	0	0.316667	0
Nitab4.5_0000067g0210		Protein phosphatase 2C, Protein phosphatase 2C (PP2C)-like domain	2.768	1.46871	1.60339e-05	8.6893e-05	yes	up	2.36	3.01	1.89	1.25	0.87	0.38	2.42	0.833333
Nitab4.5_0000068g0050		Homeodomain-like	3.251	1.70095	7.81964e-07	5.33592e-06	yes	up	2.16	2.22	2.63	0.88	0.76	0.57	2.33667	0.736667
Nitab4.5_0000068g0150		Amino acid transporter, transmembrane	2.955	1.5634	2.19342e-26	1.1635e-24	yes	up	9.46	10.49	9.75	3.99	3.14	2.29	9.9	3.14
Nitab4.5_0000068g0480		RNA recognition motif domain, Nucleotide-binding, alpha-beta plait	0.017	-5.87625	0	0	yes	down	0.65	0.71	0.77	38.6	38.22	40.19	0.71	39.0033
Nitab4.5_0000070g0040		P-loop containing nucleoside triphosphate hydrolase, NB-ARC, Disease resistance protein	3.174	1.66613	0.000124259	0.000569654	yes	up	0.55	0.63	0.56	0.21	0.18	0.12	0.58	0.17
Nitab4.5_0000070g0050		Exocyst complex protein Exo70, Cullin repeat-like-containing domain	0.198	-2.33964	0.00504617	0.0154214	yes	down	0.01	0.09	0.04	0.18	0.37	0.13	0.0466667	0.226667
Nitab4.5_0000070g0110		SANT/Myb domain, Homeodomain-like, Myb domain	0.323	-1.63021	2.25916e-11	2.91679e-10	yes	down	1.27	1.27	1.6	4.12	3.01	4.79	1.38	3.97333
Nitab4.5_0000070g0210		TATA box binding protein associated factor (TAF), Histone core, Histone H4, conserved site, Histone H4, Histone-fold	2.524	1.33575	1.16167e-42	1.61435e-40	yes	up	69.88	73.17	74.8	29.32	29.68	30.7	72.6167	29.9
Nitab4.5_0000070g0300		Eukaryotic translation initiation factor 3 subunit C, N-terminal domain	2.033	1.02344	1.98378e-17	4.98778e-16	yes	up	8.01	8.47	8.32	4.54	3.47	3.7	8.26667	3.90333
Nitab4.5_0000071g0020		AUX/IAA protein, Aux/IAA-ARF-dimerisation, B3 DNA binding domain, Auxin response factor, DNA-binding pseudobarrel domain	2.933	1.55255	4.27135e-12	6.05774e-11	yes	up	2.73	3.21	3.43	1.32	0.91	0.61	3.12333	0.946667
Nitab4.5_0000071g0100		BTB/POZ fold, NPH3 domain	3.817	1.93254	0.00472866	0.0145585	yes	up	0.42	0.48	0.38	0.2	0.05	0.07	0.426667	0.106667
Nitab4.5_0000071g0130		C2 domain	3.118	1.6404	0.00544854	0.0165038	yes	up	0.62	0.51	0.59	0.26	0.21	0.05	0.573333	0.173333
Nitab4.5_0000071g0200		GNAT domain, Acyl-CoA N-acyltransferase	2.893	1.53248	0.00944857	0.0265803	yes	up	2.62	2.05	2.4	1.04	0	1.51	2.35667	0.85
Nitab4.5_0000072g0390		Microtubule-associated protein, MAP65/Ase1/PRC1	2.918	1.54522	1.05918e-11	1.42459e-10	yes	up	2.57	2.4	2.08	0.91	0.79	0.55	2.35	0.75
Nitab4.5_0000072g0550		Protein kinase domain, Serine/threonine-protein kinase, active site, Protein kinase-like domain, Serine/threonine- / dual specificity protein kinase, catalytic domain, AGC-kinase, C-terminal	2.689	1.42704	0.0152138	0.0400238	yes	up	0.28	0.23	0.2	0.1	0.13	0.02	0.236667	0.0833333
Nitab4.5_0000073g0290		Like-Sm (LSM) domain	3.756	1.90916	4.05582e-07	2.91308e-06	yes	up	6.52	5.43	6.82	3.1	1.84	0.59	6.25667	1.84333
Nitab4.5_0000073g0330		DNA-binding domain, AP2/ERF domain	0.411	-1.28317	3.45825e-05	0.00017674	yes	down	2.82	2.45	2.68	8.03	8	4.41	2.65	6.81333
Nitab4.5_0000073g0340		RNA recognition motif domain, Nucleotide-binding, alpha-beta plait	0.301	-1.73217	8.78743e-74	3.35287e-71	yes	down	6.52	7.27	7.11	22.46	22.19	20.88	6.96667	21.8433
Nitab4.5_0000073g0400		Sucrose synthase, Sucrose synthase, plant/cyanobacteria, Glycosyl transferase, family 1	2.286	1.19306	6.88801e-23	2.78674e-21	yes	up	8.33	8.74	8.56	4.09	2.91	3.43	8.54333	3.47667
Nitab4.5_0000073g0420		Cytochrome P450	54.893	5.77854	5.32184e-05	0.000262811	yes	up	0.35	0.35	0.67	0	0	0	0.456667	0
Nitab4.5_0000074g0020		DOMON domain, Cytochrome b561/ferric reductase transmembrane, Uncharacterised conserved protein UCP037471	2.949	1.56004	1.63154e-06	1.06048e-05	yes	up	4.15	5.68	5.42	3.11	1.05	0.89	5.08333	1.68333
Nitab4.5_0000074g0050		Cytochrome P450, Cytochrome P450, conserved site, Cytochrome P450, E-class, group I	2.101	1.07089	1.38962e-15	2.84712e-14	yes	up	10.99	11.05	10.52	5.4	5.28	4.07	10.8533	4.91667
Nitab4.5_0000074g0100		Unknown	0.182	-2.46033	8.36872e-05	0.000397135	yes	down	0.67	0.1	0.25	2.05	2.12	1.44	0.34	1.87
Nitab4.5_0000075g0090		P-loop containing nucleoside triphosphate hydrolase, Kinesin, motor domain, Kinesin-like protein	8.853	3.14609	1.78511e-08	1.57021e-07	yes	up	0.47	0.76	0.58	0.04	0.09	0.06	0.603333	0.0633333
[truncated: 3,856 more rows]

## Sheet: Sheet3
P1	P2	P3	P4	P5	P6	P7	P8	P9	P10	P11	P12
[truncated: 737 more rows]

## Sheet: Sheet4
Number	GO ID	Term Type	Description	Ratio_in_study	Ratio_in_pop	Pvalue	Padjust	Gene_ids	Gene_names
[truncated: 1,030 more rows]

## Sheet: Sheet5
Num	Pathway id	Description	Database	Ratio_in_study	Ratio_in_pop	Pvalue	Padjust	First Category	Second Category	Gene_ids	Gene_names
[truncated: 129 more rows]
